# Supplementary material for: Efficient genome editing using tRNA promoter-driven CRISPR/Cas9 gRNA in Aspergillus niger
Source: PLoS One. 2018 Aug 24;13(8):e0202868. doi: 10.1371/journal.pone.0202868 (PMC6108506; doi:10.1371/journal.pone.0202868)
Supplement: S1 Table — (XLSX) [file pone.0202868.s006.xlsx]

## Sheet: Supplement Table 1
Supplementary Table 1
Predicted tRNA	Gene location in A. niger NRRL3 genome	Anticodon	tRNA gene length (bp)	Intron length (bp)	Genomic sequence of predicted tRNA gene	PolyT stretch (nucleotids (NT) downstream of tRNA stop codon - number of poly thymines)
tRNAAla1	chr_1_1:376692..376763	AGC	72	0	GGGGCTGTGGTTTAGTGGTATAATATTCCCTTAGCATGGGAGAGGTCCGGGGTTCGATTCCCCGCAGCTCCA	0NT-6T
tRNAAla2	chr_1_2:1153871..1153997	TGC	127	54	GCCCTTGTGGCGCAATCGGTAGCGCGTAAGACTTGCAAGTACCCCACCACCCCTTTATTACAGCATCCTTTGCTAACTATCTCTGCAGCTAATCTTAAGGCTGTGGGTTCGATCCCCACCAGGGGCT	14NT-9T
tRNAAla3	chr_1_2:1154286..1154413	TGC	128	55	GCCCTTGTGGCGCAATCGGTAGCGCGTAAGACTTGCAAGTACCCCCGAAGACTCCTTTACATCAAACACCTTACTAACCATCTCTGCAGCTAATCTTAAGGCTGTGGGTTCGACCCCCACCAGGGGCT	3NT-8T
tRNAAla4	chr_2_1:228570..228641	CGC	72	0	GGGCTTGTGGTTTAGGGGTATGACGCTCCATTCGCATTGGAGAGGTCCCGGGTTCGATTCCCGGCGAGTCCA	0NT-6T
tRNAAla5	chr_2_2:109357..109428	AGC	72	0	GGGGCTGTGGTTTAGTGGTATAATATTCCCTTAGCATGGGAGAGGTCCGGGGTTCGATTCCCCGCAGCTCCA	0NT-5T
tRNAAla6	chr_2_2:2578635..2578772	TGC	138	65	GCCCTTGTGGCGCAATCGGTAGCGCGTAAGACTTGCAAGTACCCCGACCACGCCTTTGCACCCAACCACCTTACTAACCATCTTTGCAGCTACTAGAATGAGATCTTAAGGCTGTGGGTTCGATCCCCACCAGGGGCT	17NT-11T
tRNAAla7	chr_2_2:584897..584968	TGC	72	0	GGGGTTGTAGCTCAGTGGTAGAGCGCTCGCTTTGCATGCGAGAGGTCAAGGGTTCGATCCCCTTCAGCTCCA	2NT-5T
tRNAAla8	chr_3_1:1509526..1509612	CGC	87	15	GGGGTTGTAGCTCAGTGGTAGAGCGCTCGCTTCGCATCCTTAAATGGGAAATGCGAGAGGTCAAGGGTTCGATCCCCTTCAACTCCA	8NT-8T
tRNAAla9	chr_3_1:229742..229813	AGC	72	0	GGGGCTGTGGTTTAGTGGTATAATATTCCCTTAGCATGGGAGAGGTCCGGGGTTCGATTCCCCGCAGCTCCA	9NT-9T
tRNAAla10	chr_3_1:235096..235167	AGC	72	0	GGGGCTGTGGTTTAGTGGTATAATATTCCCTTAGCATGGGAGAGGTCCGGGGTTCGATTCCCCGCAGCTCCA	0NT-5T
tRNAAla11	chr_3_1:239906..239977	AGC	72	0	GGGGCTGTGGTTTAGTGGTATAATATTCCCTTAGCATGGGAGAGGTCCGGGGTTCGATTCCCCGCAGCTCCA	8NT-8T
tRNAAla12	chr_3_1:302769..302840	CGC	72	0	GGGCTTGTGGTTTAGGGGTATGACGCTCCATTCGCATTGGAGAGGTCCCGGGTTCGATTCCCGGCGAGTCCA	1NT-5T
tRNAAla13	chr_3_1:836011..836082	AGC	72	0	GGGGCTGTGGTTTAGTGGTATAATATTCCCTTAGCATGGGAGAGGTCCGGGGTTCGATTCCCCGCAGCTCCA	0NT-7T
tRNAAla14	chr_3_2:994230..994301	AGC	72	0	GGGGCTGTGGTTTAGTGGTATAATATTCCCTTAGCATGGGAGAGGTCCGGGGTTCGATTCCCCGCAGCTCCA	0NT-6T
tRNAAla15	chr_4_1:1537238..1537321	TGC	84	12	GGGGTTATAGCTCAGTGGTAGAGCGCTCGCTTTGCATCCTCGCAAGTATGCGAGAGGTCAAGGGTTCGATCCCCTTTGACTCCA	2NT-5T
tRNAAla16	chr_4_1:1547603..1547689	TGC	87	15	GGGGTTATAGCTCAGTGGTAGAGCGCTCGCTTTGCATACCCATAGCTAAACTGCGAGAGGTCAAGGGTTCGATCCCCTTTGACTCCA	2NT-7T
tRNAAla17	chr_4_2:2450724..2450794	TGC	71	0	GCCCGACTGGCCCAGTGGTTAAGGTGTGCTTTGCATGCACAAGGTCCGGGGTTCGATTCCCAGGTTGAGCA	22NT-5T
tRNAAla18	chr_4_2:973146..973278	TGC	133	53	GGGCCTATGGCGCAATTGGTAGCGCGTAGTAAGTTCCACTTGCATTCCAACAGATTGCAAAAAACATCCTTCTAACAGATTGAAATAGCGACTCCAGATCGTAAGGTTGTCCGATCGAGCCGGGCTGGGCTCA	11NT-9T
tRNAAla19	chr_4_2:974172..974304	TGC	133	53	GGGCCTATGGCGCAATTGGTAGCGCGTAGTAAGTTCCACTTGCATTCCAACAGATTGCAAAAAACATCCTTCTAACAGATTGAAATAGCGACTCCAGATCGTAAGGTTGTCCGATCGAGCCGGGCTGGGCTCA	7NT-9T
tRNAAla20	chr_6_1:3820671..3820742	AGC	72	0	GGGGCTGTGGTTTAGTGGTATAATATTCCCTTAGCATGGGAGAGGTCCGGGGTTCGATTCCCCGCAGCTCCA	6NT-7T
tRNAAla21	chr_8_1:240546..240617	AGC	72	0	GGGGCTGTGGTTTAGTGGTATAATATTCCCTTAGCATGGGAGAGGTCCGGGGTTCGATTCCCCGCAGCTCCA	0NT-6T
tRNAAla22	chr_8_2:101596..101667	AGC	72	0	GGGGTTGTGGTTTAGTGGTATAATATTCCCTTAGCATGGGAGAGGTCCGGGGTTCGATTCCCCGCAACTCCA	0NT-6T
tRNAAla23	chr_8_2:102786..102857	AGC	72	0	GGGGTTGTGGTTTAGTGGTATAATATTCCCTTAGCATGGGAGAGGTCCGGGGTTCGATTCCCCGCAACTCCA	0NT-7T
tRNAAla24	chr_8_2:103079..103150	AGC	72	0	GGGGTTGTGGTTTAGTGGTATAATATTCCCTTAGCATGGGAGAGGTCCGGGGTTCGATTCCCCGCAGCTCCA	2NT-5T
tRNAArg1	chr_1_1:1138761..1138832	TCG	72	0	GGCTCTATAGCTCAATGGTAGGGCGTCAGTTTTCGGTACTGAAGATTCTGGGTTCGAGTCCCAGTGGGGTCG	1NT-5T
tRNAArg2	chr_1_1:556310..556381	ACG	72	0	GGCCTGCTGGCCCAATGGTAAGGCGCTTGACTACGGATCAAGAGATTGCAGGTTCGAGTCCTGCGTAGGTCA	3NT-7T
tRNAArg3	chr_1_1:954456..954527	ACG	72	0	GGCCTGCTGGCCCAATGGTAAGGCGCTTGACTACGGATCAAGAGATTGCAGGTTCGAGTCCTGCGTAGGTCA	2NT-6T
tRNAArg4	chr_2_1:434182..434253	ACG	72	0	GGCCTGCTGGCCCAATGGTAAGGCGCTTGACTACGGATCAAGAGATTGCAGGTTCGAGTCCTGCGTAGGTCA	3NT-7T
tRNAArg5	chr_2_1:868435..868506	ACG	72	0	GGCCGGCTGGCCCAATGGTAAGGCGCTTGACTACGGATCAAGAGATTGCAGGTTCGAGTCCTGCGTCGGTCA	3NT-8T
tRNAArg6	chr_2_2:2938380..2938451	ACG	72	0	GGCCTGCTGGCCCAATGGTAAGGCGCTTGACTACGGATCAAGAGATTGCAGGTTCGAGTCCTGCGTAGGTCA	4NT-8T
tRNAArg7	chr_3_1:1024927..1024998	ACG	72	0	GGCCTGCTGGCCCAATGGTAAGGCGCTTGACTACGGATCAAGAGATTGCAGGTTCGAGTCCTGCGTAGGTCA	3NT-11T
tRNAArg8	chr_3_2:532310..532381	ACG	72	0	GGCCTGCTGGCCCAATGGTAAGGCGCTTGACTACGGATCAAGAGATTGCAGGTTCGAGTCCTGCGTAGGTCA	3NT-8T
tRNAArg9	chr_4_2:137455..137526	ACG	72	0	GGCCTGCTGGCCCAATGGTAAGGCGCTTGACTACGGATCAAGAGATTGCAGGTTCGAGTCCTGCGTAGGTCA	3NT-9T
tRNAArg10	chr_4_2:2816829..2816900	ACG	72	0	GGCCTGCTGGCCCAATGGTAAGGCGCTTGACTACGGATCAAGAGATTGCAGGTTCGAGTCCTGCGTAGGTCA	1NT-6T
tRNAArg11	chr_4_2:3069121..3069192	TCG	72	0	GGCCGGATGGCGCAATGGTAGCGCGTTTGTTTTCGGCACAAAAGGTTGCGCGTTCGAATCGCGTTCCGGTCG	8NT-7T
tRNAArg12	chr_5_2:1559220..1559291	CCG	72	0	GGTCTCGTGGCGCAATGGTAGCGCATTAGTTTCCGGTACTAGAGGTTGTGCGTTCGAGTCGCACCGGGATCG	3NT-5T
tRNAArg13	chr_5_2:386922..386993	CCT	72	0	GGCCTATTGGCTCAATGGTAGAGCGTCGCTCTCCTAAAGCGAAGGTTGTGGGTTCGAGTCCCATGTGGGTCG	11NT-9T
tRNAArg14	chr_6_1:3778208..3778279	ACG	72	0	GGCCTGCTGGCCCAATGGTAAGGCGCTTGACTACGGATCAAGAGATTGCAGGTTCGAGTCCTGCGTAGGTCA	4NT-7T
tRNAArg15	chr_7_1:635504..635584	CCG	81	9	GGCCGGGTGGCGCAATGGTAGCGCGCTGCCTTCCGGTGGTGGATGTGGCAGTGGTTGCGTGTTCGAGTCACGTCTCGGTCG	3NT-7T
tRNAArg16	chr_7_2:1425750..1425821	ACG	72	0	GGCCTGCTGGCCCAATGGTAAGGCGCTTGACTACGGATCAAGAGATTGCAGGTTCGAGTCCTGCGTAGGTCA	11NT-6T
tRNAArg17	chr_7_2:1810710..1810781	ACG	72	0	GGCCTGCTGGCCCAATGGTAAGGCGCTTGACTACGGATCAAGAGATTGCAGGTTCGAGTCCTGCGTAGGTCA	3NT-9T
tRNAArg18	chr_7_2:786455..786526	ACG	72	0	GGCCTGCTGGCCCAATGGTAAGGCGCTTGACTACGGATCAAGAGATTGCAGGTTCGAGTCCTGCGTAGGTCA	3NT-7T
tRNAArg19	chr_8_1:192517..192597	CCG	81	9	GGCCGGGTGGCGCAATGGTAGCGCGCTGCCTTCCGGTAGTGGATGTGGCAGTGGTTGCGTGTTCGAGTCACGTCTCGGTCG	4NT-8T
tRNAArg20	chr_8_2:2059198..2059269	ACG	72	0	GGCCGGCTGGCCCAATGGTAAGGCGCTTGACTACGGATCAAGAGATTGCAGGTTCGAGTCCTGCGTCGGTCA	2NT-7T
tRNAArg21	chr_8_2:2194232..2194303	ACG	72	0	GGCCTGCTGGCCCAATGGTAAGGCGCTTGACTACGGATCAAGAGATTGCAGGTTCGAGTCCTGCGTAGGTCA	3NT-8T
tRNAAsn1	chr_1_2:1217915..1218009	ATT	95	0	TTCAGTGAATGGATGGGCCCTCTGGTCAGTAGTACTATTGGTACTAGTGAGAGTTCTGGCACTCGTCGTAGTAGTTCCAGGCTAATCCGTGGAAA	53NT-5T
tRNAAsn2	chr_8_2:1190777..1190878	ATT	102	9	AGGTTGTGGATGATGAGGGAATCGGGCAGCACTTGGAGTTTATTGCGTTGCCAAAGGGGAGAAAATTAATGGTGCGGTTCGTTCCAGTTGAGGGCCACCCTC	11NT-5T
tRNAAsn3	chr_8_2:1337308..1337435	GTT	128	35	GACGGCTAGGTTGGGCGGAGTTCGGTGCAGACATCAATTGCTGCTGTATAAAGTTGTCCAAACTTTGTTGTTGCATGGTGTTAAGAAAGGGATTAGTATCTGCGCCGTTCGGAGTCGGCGGTCCGTTA	27NT-5T
tRNAAsp1	chr_2_2:126011..126100	GTC	90	18	TCCTCGATGGTCTAACGGTCATGATTTCCGCTTGTCAATCCCTCTCGGGAACAAGCGCGGGAGACCTGGGTTCGACTCCCAGTCGGGGAG	5NT-9T
tRNAAsp2	chr_2_2:730387..730477	GTC	91	19	TCCTCGATGGTCTAACGGTCATGATTTCCGCTTGTCAATCCCATCTCGGGAACAAGCGCGGGAGACCTGGGTTCGACTCCCAGTCGGGGAG	5NT-8T
tRNAAsp3	chr_2_2:81658..81747	GTC	90	18	TCCTCGATGGTCTAACGGTCATGATTTCCGCTTGTCAATCCCTATTGGGAACAAGCGCGGGAGACCTGGGTTCGACTCCCAGTCGGGGAG	6NT-7T
tRNAAsp4	chr_2_2:97967..98056	GTC	90	18	TCCTCGATGGTCTAACGGTCATGATTTCCGCTTGTCAATCCCTTCCGGGAACAAGCGCGGGAGACCTGGGTTCGACTCCCAGTCGGGGAG	6NT-7T
tRNAAsp5	chr_3_1:302914..303003	GTC	90	18	TCCTCGATGGTCTAACGGTCATGATTTCCGCTTGTCAATCCCAACCGGGAACAAGCGCGGGAGACCTGGGTTCGACTCCCAGTCGGGGAG	6NT-8T
tRNAAsp6	chr_4_2:2142156..2142282	ATC	127	56	GCCCGGATGGTCTAGTGGTAAGCTTTATCCAATCAAACATTCCACCACCTTCATCGTCTAACAAATTCATAGGTATGATTCTCGCTTTGGGTGCGAGAGGTCCCGCGTTCGAATCGCGGTTCGGGCC	15NT-6T
tRNAAsp7	chr_4_2:3500147..3500236	GTC	90	18	TCCTCGATGGTCTAACGGTCATGATTTCCGCTTGTCAATCCCAGTTGGGAACAAGCGCGGGAGACCTGGGTTCGACTCCCAGTCGGGGAG	9NT-9T
tRNAAsp8	chr_6_1:1677932..1678021	GTC	90	18	TCCTCGATGGTCTAACGGTCATGATTTCCGCTTGTCAATCCTTAAAAGGAACAAGCGCGGGAGACCTGGGTTCGACTCCCAGTCGGGGAG	3NT-6T
tRNAAsp9	chr_6_1:4153647..4153736	GTC	90	18	TCCTCGATGGTCTAACGGTCATGATTTCCGCTTGTCAATCCCTTTCGGGAACAGGCGCGGGAGACCTGGGTTCGACTCCCAGTCGGGGAG	5NT-10T
tRNAAsp10	chr_7_1:562627..562716	GTC	90	18	TCCTCGATGGTCTAACGGTCATGATTTCCGCTTGTCAATCCCTTTCGGGAACAAGCGCGGGAGACCTGGGTTCGACTCCCAGTCGGGGAG	5NT-7T
tRNAAsp11	chr_8_1:1168993..1169082	GTC	90	18	TCCTCGATGGTCTAACGGTCATGATTTCCGCTTGTCAATCCCTTTCGGGAACAAGCGCGGGAGACCTGGGTTCGACTCCCAGTCGGGGAG	3NT-8T
tRNAAsp12	chr_8_1:1179897..1179986	GTC	90	18	TCCTCGATGGTCTAACGGTCATGATTTCCGCTTGTCAATCCCTCTCGGGAACAAGCGCGGGAGACCTGGGTTCGACTCCCAGTCGGGGAG	5NT-10T
tRNAAsp13	chr_8_1:1180593..1180682	GTC	90	18	TCCTCGATGGTCTAACGGTCATGATTTCCGCTTGTCAATCCCTCTCGGGAACAAGCGCGGGAGACCTGGGTTCGACTCCCAGTCGGGGAG	3NT-6T
tRNAAsp14	chr_8_1:147166..147255	GTC	90	18	TCCTCGATGGTCTAACGGTCATGATTTCCGCTTGTCAATCCCTTTCGGGAACAAGCGCGGGAGACCTGGGTTCGACTCCCAGTCGGGGAG	5NT-9T
tRNAAsp15	chr_8_1:904316..904405	GTC	90	18	TCCTCGATGGTCTAACGGTCATGATTTCCGCTTGTCAATCCTTCACAGGAACAAGCGCGGGAGACCTGGGTTCGACTCCCAGTCGGGGAG	5NT-8T
tRNACys1	chr_2_2:2838243..2838314	GCA	72	0	GGATCGGTAGCTCAGTGGTAGAGCGTAGGATTGCAGATCCCGAGGTCACGCGTTCGAACCGCGTTCGGTCCT	0NT-6T
tRNACys2	chr_3_2:708973..709044	GCA	72	0	GGGCCGGTAGCTCAGGGGTAGAGCGTGGGACTGCAGATCTTAAGGTCACGCGTTCAAATCGCGTTCGGCCCT	3NT-7T
tRNACys3	chr_4_1:506452..506524	GCA	73	0	GGGTCAATAGCTCAGTGGTACGAGCGAGAGATTGCAGATCTTTAGGTCGCGTGTTCGATCCACGCTTGGCCCT	4NT-6T
tRNACys4	chr_4_1:507046..507117	GCA	72	0	GGGCCGGTAGCTCAGGGGTAGAGCGTGGGACTGCAGATCTTAAGGTCACGCGTTCAAATCGCGTTCGGCCCT	6NT-8T
tRNAGln1	chr_1_1:979814..979885	CTG	72	0	GGTTGTGTAGTGTAATGGTCATCACTCTGGATTCTGATTCCAGCAATCCCGGTTCGATCCCGGGCACGACCT	4NT-8T
tRNAGln2	chr_1_2:992170..992261	TTG	92	20	GGTTGTGTGGGGTAGTGGTTATCCCTTCGGATTTTGAGTACTCCTGTGCTTCGGAAGTTCCGACAACCCCGGTTCGAACCCGGGCACGACCT	6NT-6T
tRNAGln3	chr_2_2:2752518..2752589	CTG	72	0	GGTTGTGTAGTGTAATGGTCATCACTCTGGATTCTGATTCCAGCAATCCCGGTTCGATCCCGGGCACGACCT	10NT-5T
tRNAGln4	chr_2_2:2753359..2753430	TTG	72	0	GGTCGTATGGGGTAATGGTTATCCCTTCGGATTTTGATTCCGACAATCCCGGTTCGATCCCGGGTACGACCT	10NT-6T
tRNAGln5	chr_2_2:2754577..2754648	CTG	72	0	GGTTGTGTAGTGTAATGGTTATCACTCTGGATTCTGATTCCAGCAATCCCGGTTCGATCCCGGGCACGACCT	5NT-5T
tRNAGln6	chr_2_2:2767244..2767315	CTG	72	0	GGTTGTGTAGTGTAATGGTCATCACTCTGGATTCTGATTCCAGCAATCCCGGTTCGATCCCGGGCACGACCT	19NT-6T
tRNAGln7	chr_4_1:1413766..1413837	CTG	72	0	GGTTGTGTAGTGTAATGGTTATCACTCTGGATTCTGATTCCAGCAATCCCGGTTCGATCCCGGGCACGACCT	20NT-5T
tRNAGln8	chr_6_1:2967117..2967200	TTG	84	12	GGTTGTGTAGTGTAGGGGTTATCACTCCGGATTTTGAATCATACCAGATTTCCGGCAACCCCGGTTCGATCCCGGGCACGACCT	3NT-8T
tRNAGln9	chr_6_1:4140103..4140193	TTG	91	19	GGTTGTGTGGGGTAGTGGTCATCCCTTCGGATTTTGAGGACTTGATGTTTCCAGAGTTCCGACAACCCCGGTTCGAACCCGGGCACGACCT	12NT-5T
tRNAGln10	chr_7_2:1449372..1449443	CTG	72	0	GGTTGTGTAGTGTAATGGTCATCACTCTGGATTCTGATTCCAGCAATCCCGGTTCGATCCCGGGCACGACCT	20NT-5T
tRNAGln11	chr_7_2:384980..385051	CTG	72	0	GGTTGTGTAGTGTAATGGTCATCACTCTGGATTCTGATTCCAGCAATCCCGGTTCGATCCCGGGCACGACCT	0NT-5T
tRNAGln12	chr_8_2:2542637..2542708	CTG	72	0	GGTTGTGTAGTGTAATGGTCATCACTCTGGATTCTGATTCCAGCAATCCCGGTTCGATCCCGGGCACGACCT	5NT-5T
tRNAGlu1	chr_2_2:1054947..1055018	TTC	72	0	TCCGATGTGGTGTAACGGCTAACATCGCCGTCTTTCACACGGCAGCTCGGGGTTCGATTCCCCGCATCGGAG	7NT-8T
tRNAGlu2	chr_2_2:1060889..1060960	TTC	72	0	TCCGATGTGGTGTAACGGCTAACATCGCCGTCTTTCACACGGCAGCTCGGGGTTCGATTCCCCGCATCGGAG	5NT-8T
tRNAGlu3	chr_2_2:2003546..2003617	CTC	72	0	TCCGATATGGTGTAGTGGCTAACATCGCCGTCTCTCACACGGCAGCCGGGGGTTCGATTCCCCCTATCGGAG	17NT-9T
tRNAGlu4	chr_2_2:2666807..2666878	CTC	72	0	TCCGATATGGTGTAGTGGCTAACATCGCCGTCTCTCACACGGCAGCCGGGGGTTCGATTCCCCCTATCGGAG	17NT-10T
tRNAGlu5	chr_2_2:3449803..3449874	CTC	72	0	TCCGATATGGTGTAGTGGCTAACATCGCCGTCTCTCACACGGCAGCCGGGGGTTCGATTCCCCCTATCGGAG	19NT-10T
tRNAGlu6	chr_2_2:3462718..3462789	CTC	72	0	TCCGATATGGTGTAGTGGCTAACATCGCCGTCTCTCACACGGCAGCCGGGGGTTCGATTCCCCCTATCGGAG	19NT-10T
tRNAGlu7	chr_2_2:3638861..3638932	CTC	72	0	TCCGATATGGTGTAGTGGCTAACATCGCCGTCTCTCACACGGCAGCCGGGGGTTCGATTCCCCCTATCGGAG	24NT-11T
tRNAGlu8	chr_3_2:1008263..1008350	TTC	88	16	TCCGATATGGTGTAACGGCTAACATCGCCGCCTTTCAAACCGAAAGACTTGACCGCGGCAGCTCGGGGTTCGATTCCCCGTATCGGAG	11NT-6T
tRNAGlu9	chr_4_1:1529479..1529550	CTC	72	0	TCCGATATGGTGTAGTGGCTAACATCGCCGTCTCTCACACGGCAGCCGGGGGTTCGATTCCCCCTATCGGAG	18NT-9T
tRNAGlu10	chr_4_1:289682..289753	CTC	72	0	TCCGATATGGTGTAGTGGCTAACATCGCCGTCTCTCACACGGCAGCCGGGGGTTCGATTCCCCCTATCGGAG	17NT-5T
tRNAGlu11	chr_5_1:337255..337326	CTC	72	0	TCCGATGTGGTGTAATGGCTAACATCGCTGTCTCTCACACAGCAGCTCGGGGTTCGATTCCCCGCATCGGAG	4NT-9T
tRNAGlu12	chr_5_2:1097942..1098013	TTC	72	0	TCCATTGTAGTGTAACGGCCATCATACCTGTCTTTCACACAGGAGATCGGGGTTCGATTCCCCGCAATGGAA	5NT-7T
tRNAGlu13	chr_6_1:3055032..3055103	CTC	72	0	TCCGATATGGTGTAGTGGCTAACATCGCCGTCTCTCACACGGCAGCCGGGGGTTCGATTCCCCCTATCGGAG	18NT-9T
tRNAGlu14	chr_7_2:1159431..1159502	TTC	72	0	TCCGATGTGGTGTAACGGCTAACATCGCCGTCTTTCACACGGCAGCTCGGGGTTCGATTCCCCGCATCGGAG	8NT-8T
tRNAGlu15	chr_7_2:1607825..1607896	CTC	72	0	TCCGATATGGTGTAGTGGCTAACATCGCCGTCTCTCACACGGCAGCCGGGGGTTCGATTCCCCCTATCGGAG	13NT-5T
tRNAGlu16	chr_7_2:2219173..2219244	CTC	72	0	TCCGATATGGTGTAGTGGCTAACATCGCCGTCTCTCACACGGCAGCCGGGGGTTCGATTCCCCCTATCGGAG	11NT-7T
tRNAGlu17	chr_7_2:2233766..2233837	CTC	72	0	TCCGATATGGTGTAGTGGCTAACATCGCCGTCTCTCACACGGCAGCCGGGGGTTCGATTCCCCCTATCGGAG	18NT-10T
tRNAGly1	chr_1_1:458410..458480	GCC	71	0	GCATCATTGGTCTAGTGGTAGAATTCATCGTTGCCATCGATGAGGCCCGTGTTCGATTCACGGATGATGCA	13NT-12T
tRNAGly2	chr_1_2:464388..464469	TCC	82	11	GCGTTAATGGTGTAGCGGTAACATTCAACCCTTCCACTCCTCTTGTGAGGTTGAGCTCTGGGTTCGACTCCCAGTTAACGCA	15NT-11T
tRNAGly3	chr_2_1:479458..479528	GCC	71	0	GCATCATTGGTCTAGTGGTAGAATTCATCGTTGCCATCGATGAGGCCCGTGTTCGATTCACGGATGATGCA	6NT-8T
tRNAGly4	chr_2_1:490510..490580	GCC	71	0	GCATCATTGGTCTAGTGGTAGAATTCATCGTTGCCATCGATGAGGCCCGTGTTCGATTCACGGATGATGCA	6NT-6T
tRNAGly5	chr_2_2:198777..198847	GCC	71	0	GCATCATTGGTCTAGTGGTAGAATTCATCGTTGCCATCGATGAGGCCCGTGTTCGATTCACGGATGATGCA	9NT-5T
tRNAGly6	chr_2_2:3004105..3004175	GCC	71	0	GCATCATTGGTCTAGTGGTAGAATTCATCGTTGCCATCGATGAGGCCCGTGTTCGATTCACGGATGATGCA	9NT-9T
tRNAGly7	chr_4_1:1252013..1252083	GCC	71	0	GCATCATTGGTCTAGTGGTAGAATTCATCGTTGCCATCGATGAGGCCCGTGTTCGATTCACGGATGATGCA	4NT-6T
tRNAGly8	chr_4_1:1310094..1310164	GCC	71	0	GCATCATTGGTCTAGTGGTAGAATTCATCGTTGCCATCGATGAGGCCCGTGTTCGATTCACGGATGATGCA	6NT-7T
tRNAGly9	chr_4_1:163992..164062	GCC	71	0	GCATCATTGGTCTAGTGGTAGAATTCATCGTTGCCATCGATGAGGCCCGTGTTCGATTCACGGATGATGCA	10NT-8T
tRNAGly10	chr_4_1:544386..544456	GCC	71	0	GCATCATTGGTCTAGTGGTAGAATTCATCGTTGCCATCGATGAGGCCCGTGTTCGATTCACGGATGATGCA	19NT-9T
tRNAGly11	chr_4_2:1339949..1340019	GCC	71	0	GCATCATTGGTCTAGTGGTAGAATTCATCGTTGCCATCGATGAGGCCCGTGTTCGATTCACGGATGATGCA	4NT-7T
tRNAGly12	chr_4_2:1699025..1699096	TCC	72	0	GCATTGTTAGTCTAACGGTTATGATACTCGCCTTCCAAGCGAGTGGCCGGGGTTCGACTCCCCGACAATGCA	3NT-7T
tRNAGly13	chr_6_1:1502797..1502867	GCC	71	0	GCATCATTGGTCTAGTGGTAGAATTCATCGTTGCCATCGATGAGGCCCGTGTTCGATTCACGGATGATGCA	10NT-5T
tRNAGly14	chr_6_1:1623439..1623526	CCC	88	16	GCGCCAATCGTCTAGTGGTTAGGATGCAACCTTCCCAATCTGACATTGAGACCAGGTTGCGACGCGAGTTCGAATCTCGCTTGGCGCA	4NT-8T
tRNAGly15	chr_6_1:2909577..2909663	TCC	87	16	GCGTTAGTGGTGTAACGGTAACATTCAACCCTTCCATGATTCACAGATCGTGAGGTTGGGCCCTGGGTTCGACTCCCAGCTAACGCA	22NT-11T
tRNAGly16	chr_6_1:3859031..3859128	TCC	98	27	GCGTTAGTGGTGTAACGGTAACATTCAACCCTTCCATGATCTCCTGCGAAAGCAAAGATTGAAAGGTTGGGCCCTGGGTTCGACTCCCAGCTAACGCA	15NT-5T
tRNAGly17	chr_7_2:1945161..1945231	GCC	71	0	GCATCATTGGTCTAGTGGTAGAATTCATCGTTGCCATCGATGAGGCCCGTGTTCGATTCACGGATGATGCA	10NT-9T
tRNAGly18	chr_8_1:517992..518062	GCC	71	0	GCATCATTGGTCTAGTGGTAGAATTCATCGTTGCCATCGATGAGGCCCGTGTTCGATTCACGGATGATGCA	10NT-10T
tRNAGly19	chr_8_1:809173..809244	TCC	72	0	GCATTGTTAGTCTAACGGTTATGATACTCGCCTTCCAAGCGAGTGGCCGGGGTTCGACTCCCCGACAATGCA	0NT-10T
tRNAGly20	chr_8_1:809715..809785	GCC	71	0	GCATCATTGGTCTAGTGGTAGAATTCATCGTTGCCATCGATGAGGCCCGTGTTCGATTCACGGATGATGCA	38NT-6T
tRNAGly21	chr_8_1:809795..809866	TCC	72	0	GCATTGTTAGTCTAACGGTTATGATACTCGCCTTCCAAGCGAGTGGCCGGGGTTCGACTCCCCGACAATGCA	0NT-7T
tRNAGly22	chr_8_2:2151157..2151226	GCC	70	0	GCATCATTGGTCTAGTGGTAAATTCATCGTTGCCATCGATGAGGCCCGTGTTCGATTCACGGATGATGCA	10NT-10T
tRNAGly23	chr_8_2:3177411..3177481	GCC	71	0	GCATCATTGGTCTAGTGGTAGAATTCATCGTTGCCATCGATGAGGCCCGTGTTCGATTCACGGATGATGCA	7NT-9T
tRNAGly24	chr_8_2:849477..849547	GCC	71	0	GCATCATTGGTCTAGTGGTAGAATTCATCGTTGCCATCGATGAGGCCCGTGTTCGATTCACGGATGATGCA	10NT-9T
tRNAHis1	chr_2_2:2274613..2274696	GTG	84	12	GGTGCTGTAGTGTAGTGGTCATCATGAAACGTTGTGGTTCTCCGCAGCGCCGTTTCGACCTGGGTTCGATTCCCAGCAGCGCCA	17NT-5T
tRNAHis2	chr_3_1:1053806..1053889	GTG	84	12	GGTGCTGTAGTGTAGTGGTCATCATGAAACGTTGTGGTTCTCCGCAGCGCCGTTTCGACCTGGGTTCGATTCCCAGCAGCGCCA	25NT-5T
tRNAHis3	chr_3_1:275381..275451	GTG	71	0	GGTGCTGTGGTCTAGTGGTATGACGTCACGTTGTGGCCGTGCCAGCCCCGGTTCGATTCCGGGCAGCGCCA	28NT-7T
tRNAHis4	chr_4_2:1859444..1859527	GTG	84	12	GGTGCTGTAGTGTAGTGGTCATCATGAAACGTTGTGGTTTTCCGCAGCGCCGTTTCGACCTGGGTTCGATTCCCAGCAGCGCCA	16NT-5T
tRNAHis5	chr_8_1:1401031..1401101	GTG	71	0	GGTGCTGTGGTCTAGTGGTATGACGTCACGTTGTGGCCGTGCCAGCCCCGGTTCGATTCCGGGCAGCGCCA	31NT-8T
tRNAHis6	chr_8_1:234604..234687	GTG	84	12	GGTGCTGTAGTGTAGTGGTCATCATGAAACGTTGTGGTTTTCCGCAGCGCCGTTTCGACCTGGGTTCGATTCCCAGCAGCGCCA	35NT-6T
tRNAIle1	chr_1_1:387245..387318	AAT	74	0	GGTCCCATAGCTCAGTTGGTTAGAGCGTAACGCTAATAACGTTAAAGTCGAGGGTTCGAGCCCCTCTGGGACCA	2NT-7T
tRNAIle2	chr_2_2:2721267..2721453	GAT	187	100	CACATTATTGTTGAACTTGGCAGAGATAGGAAAATGATTCCACTGTTTTTATGACAATGTCACATGCATTCATGCATAAGTGCTGCGGAATTCATTTCCTATGCAAGATTTAAGACTTTTATACAATCTTCATCGATTACTTTCCAAGCCGCAAGGACGATATTACGTTCTCCCCGTAATGATGTAG	10NT-5T
tRNAIle3	chr_2_2:499555..499644	TAT	90	17	GTCCCTGTGGCCAAGTGGTTAAGGCATAGTGCTTATGGTTTCATCATACAGGAATCACTGAGATCGGCGGTTCGACCCCGCCCAGGGACA	4NT-7T
tRNAIle4	chr_3_2:1296320..1296393	AAT	74	0	GGTCCCATAGCTCAGTTGGTTAGAGCGTGACGCTAATAACGTCAAAGTCGAGGGTTCGAGCCCCTCTGGGACCA	5NT-8T
tRNAIle5	chr_3_2:1350180..1350253	AAT	74	0	GGTCCCATAGCTCAGTTGGTTAGAGCGTGACGCTAATAACGTCAAAGTCGAGGGTTCGAGCCCCTCTGGGACCA	5NT-7T
tRNAIle6	chr_4_2:3714315..3714396	AAT	82	9	CCCGGACTAGCTCAATTGGCAGAGCGCACGATTAATTTTCGAATATAACGTGAGGTCGCAAGTTCGAGTCTTGCGTCTGGGC	1NT-7T
tRNAIle7	chr_6_1:4086064..4086137	AAT	74	0	GGTCCCATAGCTCAGTTGGTTAGAGCGTGACGCTAATAACGTCAAAGTCGAGGGTTCGAGCCCCTCTGGGACCA	2NT-8T
tRNAIle8	chr_8_2:1989060..1989133	AAT	74	0	GGTCCCATAGCTCAGTTGGTTAGAGCGTGACGCTAATAACGTCAAAGTCGAGGGTTCGAGCCCCTCTGGGACCA	2NT-6T
tRNAIle9	chr_8_2:1990318..1990391	AAT	74	0	GGTCCCATAGCTCAGTTGGTTAGAGCGTGACGCTAATAACGTCAAAGTCGAGGGTTCGAGCCCCTCTGGGACCA	2NT-6T
tRNAIle10	chr_8_2:2859718..2859791	AAT	74	0	GGTCCCATAGCTCAGTTGGTTAGAGCGTGACGCTAATAACGTCAAAGTCGAGGGTTCGAGCCCCTCTGGGACCA	5NT-7T
tRNAIle11	chr_8_2:2865191..2865264	AAT	74	0	GGTCCCATAGCTCAGTTGGTTAGAGCGTGACGCTAATAACGTCAAAGTCGAGGGTTCGAGCCCCTCTGGGACCA	5NT-7T
tRNAIle12	chr_8_2:2866531..2866604	AAT	74	0	GGTCCCATAGCTCAGTTGGTTAGAGCGTGACGCTAATAACGTCAAAGTCGAGGGTTCGAGCCCCTCTGGGACCA	2NT-6T
tRNAIle13	chr_8_2:2867347..2867420	AAT	74	0	GGTCCCATAGCTCAGTTGGTTAGAGCGTGACGCTAATAACGTCAAAGTCGAGGGTTCGAGCCCCTCTGGGACCA	2NT-6T
tRNALeu1	chr_2_1:668819..668933	CAG	115	33	GGCAAGATGGCCGAGCGGTCTAAGGCGCTAGGGTCAGGTCACCTGATCACGCATATTCCAATCCGGAGTATTCCTAGTCTCGAAAGGGGCGTGGGTTCGAATCCCACTCTTGTCA	5NT-7T
tRNALeu2	chr_2_2:1936150..1936261	AAG	112	27	GGCAAGATGGCCGAGTTGGTCCAAGGCGTCAGGTTAAGGTCCACCTTAATACCTAGCTTCACAGCTTCCTGATCATCGTAAGATGGCGTGGGTTCGAATCCCACTCTTGTCA	4NT-6T
tRNALeu3	chr_2_2:3203203..3203314	AAG	112	27	GGCAAGATGGCCGAGTTGGTCCAAGGCGTCAGGTTAAGGTCCACCTTAATACCCAGCTTCACAGCTTCCTGATCATCGTAAGATGGCGTGGGTTCGAATCCCACTCTTGTCA	6NT-6T
tRNALeu4	chr_2_2:3207008..3207119	AAG	112	27	GGCAAGATGGCCGAGTTGGTCCAAGGCGTCAGGTTAAGGTCCACCTTAATACCCAGCTTCACAGCTTCCTGATCATCGTAAGATGGCGTGGGTTCGAATCCCACTCTTGTCA	6NT-6T
tRNALeu5	chr_3_1:1246131..1246245	AAG	115	30	GGCAAGATGGCCGAGTTGGTCCAAGGCGTCAGGTTAAGGTCCACCTTAATAATTCAGCTTCCCCAAGCTTCCTGATCATCGTAAGATGGCGTGGGTTCGAATCCCACTCTTGTCA	4NT-6T
tRNALeu6	chr_3_2:1237160..1237270	AAG	111	27	GGCAAGGTGGCCGAGCGGTCCAAGGCGCCAGGTTAAGGTTCACCTTAACAGTCAGCTTCCGAGCTTCCTGGTCATCGTAAGATGGCGTGGGTTCGAATCCCACCCTTGTCA	4NT-7T
tRNALeu7	chr_4_1:129536..129648	CAA	113	31	GGCAAGATGGCCGAGTGGTCTAAGGCGCTGCACTCAAGTGAATTCGCTTGTCCAGCTCAGCTGGATGTATTGCAGTCTCGAAAGAGGCGTGGGTTCGAGTCCCACTCTTGTCA	5NT-7T
tRNALeu8	chr_5_2:1415888..1415999	AAG	112	27	GGCAAGATGGCCGAGTTGGTCCAAGGCGTCAGGTTAAGGTCCACCTTAATACCCAGCTTCACAGCTTCCTGATCATCGTAAGATGGCGTGGGTTCGAATCCCACTCTTGTCA	5NT-7T
tRNALeu9	chr_5_2:834921..835032	CAG	112	30	GGCAAGATGGCCGAGCGGTCTAAGGCGCTAGGGTCAGGTCACCTGATCACACATGTTCTTCAGAACATTCCTAGTCTCGAAAGGGGCGTGGGTTCGAATCCCACTCTTGTCA	6NT-7T
tRNALeu10	chr_5_2:836325..836435	CAG	111	29	GGCAAGATGGCCGAGCGGTCTAAGGCGCTAGGGTCAGGTCACCTGATCACACATGTTCTCCGAACATTCCTAGTCTCGAAAGGGGCGTGGGTTCGAATCCCACTCTTGTCA	6NT-6T
tRNALeu11	chr_6_1:3780770..3780857	TAG	88	9	GGCAAGGTGGCCGAGTGGTTATGGCGTTGGTTTTAGGAATATAAATCACCAATTCGAAAGAGCGTGGGTTCGAATCCCATCCTTGTCA	6NT-8T
tRNALeu12	chr_6_1:3860506..3860617	AAG	112	27	GGCAAGATGGCCGAGTTGGTCCAAGGCGTCAGGTTAAGGTCCACCTTAATACCCAGCTTCACAGCTTCCTGATCATCGTAAGATGGCGTGGGTTCGAATCCCACTCTTGTCA	6NT-8T
tRNALeu13	chr_6_1:4100074..4100185	AAG	112	27	GGCAAGATGGCCGAGTTGGTCCAAGGCGTCAGGTTAAGGTCCACCTTAATACCCAGCTTCACAGCTTCCTGATCATCGTAAGATGGCGTGGGTTCGAATCCCACTCTTGTCA	6NT-7T
tRNALeu14	chr_7_1:187791..187902	AAG	112	27	GGCAAGATGGCCGAGTTGGTCCAAGGCGTCAGGTTAAGGTCCACCTTAATACCCAGCTTCACAGCTTCCTGATCATCGTAAGATGGCGTGGGTTCGAATCCCACTCTTGTCA	6NT-7T
tRNALeu15	chr_7_2:1478247..1478367	TAA	121	39	GGTAAGATGGCCGAGTGGTTAAGGCGAGCGGCTTAAGAGAGTATTTCGGATTTTACTTGTTCGGAATACTTAAAACTCCGCTTGACGAAAGTCAGCCTGGGTTCGAACCCCAGTCTTACCA	5NT-9T
tRNALeu16	chr_7_2:978835..978947	CAA	113	31	GGCAAGATGGCCGAGTGGTCTAAGGCGCTGCACTCAAGTGAAATATCTTGTCCAGTTCAACTGGATGTATTGCAGTCTCGAAAGAGGCGTGGGTTCGAGTCCCACTCTTGTCA	5NT-7T
tRNALeu17	chr_7_2:979649..979763	CAA	115	33	GGCAAGATGGCCGAGTGGTCTAAGGCGCTGCACTCAAGTGAAACACCTTGTCTAGCAACAGCTGGATAGCATTGCAGTCTCGAAAGAGGCGTGGGTTCGAGTCCCACTCTTGTCA	5NT-8T
tRNALeu18	chr_7_2:979881..980014	TAA	134	52	GGCAAGATGGCCGAGTGGTTTAAGGCGTCGCACTTAAGTCGTTGGACAACTGGTTTAGTTTACTAGCTGGGCTGGTGCTGTTTGGCGGAAATGCGATCTCGTAAGAGGCGCGGGTTCGAACCCCGTTCTTGCCA	3NT-9T
tRNALeu19	chr_8_1:253371..253483	CAG	113	31	GGCAAGATGGCCGAGCGGTCTAAGGCGCTAGGGTCAGGTGTATCTGATCTCACATGTTCTTCGGAGCATTCCTAGTCTCGAAAGGGGCGTGGGTTCGAATCCCACTCTTGTCA	5NT-7T
tRNALeu20	chr_8_1:260757..260869	CAG	113	31	GGCAAGATGGCCGAGCGGTCTAAGGCGCTAGGGTCAGGTGTATCTGATCTCGCATGTTCTTCGGAGCATTCCTAGTCTCGAAAGGGGCGTGGGTTCGAATCCCACTCTTGTCA	5NT-7T
tRNALeu21	chr_8_2:2885039..2885153	TAG	115	30	GGCAAGATGGCCGAGTTGGTCTAAGGCGTCAGGTTTAGGTCCACCTAAATAAATCAGCTTCCACAAGCTTCCTGATCATCTTTCGATGGCGTGGGTTCGAATCCCACTCTTGTCA	8NT-6T
tRNALys1	chr_1_2:320272..320344	CTT	73	0	GCCCGGCTAGCTCAATCGGTAGAGCGTGAGACTCTTAATCTCAAGGCTGCGGGTTCGAGCCCCGCGTTGGGCT	2NT-7T
tRNALys2	chr_2_2:171699..171771	CTT	73	0	GCCCGGCTAGCTCAATCGGTAGAGCGTGAGACTCTTAATCTCAAGGCTGCGGGTTCGAGCCCCGCGTTGGGCT	24NT-7T
tRNALys3	chr_2_2:171794..171866	CTT	73	0	GCCCGGCTAGCTCAATCGGTAGAGCGTGAGACTCTTAATCTCAAGGCTGCGGGTTCGAGCCCCGCGTTGGGCT	10NT-5T
tRNALys4	chr_2_2:68078..68150	CTT	73	0	GCCCGGCTAGCTCAATCGGTAGAGCGTGAGACTCTTAATCTCAAGGCTGCGGGTTCGAGCCCCGCGTTGGGCT	3NT-7T
tRNALys5	chr_3_1:731185..731274	CTT	90	0	TGGCAATGGCACGTAAAGGTAGCACGGACAACTCTTTGTTGTCTGAGGCGGGCGCTTCCCGCCATCAGTCGTTCTAGACTGCATTGCCAG	34NT-6T
tRNALys6	chr_3_2:1508766..1508838	CTT	73	0	GCCCGGCTAGCTCAATCGGTAGAGCGTGAGACTCTTAATCTCAAGGCTGCGGGTTCGAGCCCCGCGTTGGGCT	3NT-8T
tRNALys7	chr_4_1:752743..752938	CTT	196	98	TGGTGTGTATGGTCCATATCGGAGGGTTTCGTGGGTGTTTTGAGGTCTCTTATTTTGATGTGATATTGCTTTCTTTGATTGGGAATATTTCTTTTGTATTTTCTTTACTCTTCTCTTATCTTCTCCTCTTGTCTTCTTGTTCTTTTCTTTATCTATTGTGGAGAAGGTTTGATGGTTCTATTCCGTCTCATGCCAT	14NT-6T
tRNALys8	chr_4_2:1324120..1324192	CTT	73	0	GCCCGGCTAGCTCAATCGGTAGAGCGTGAGACTCTTAATCTCAAGGCTGCGGGTTCGAGCCCCGCGTTGGGCT	3NT-8T
tRNALys9	chr_4_2:1324951..1325023	CTT	73	0	GCCCGGCTAGCTCAATCGGTAGAGCGTGAGACTCTTAATCTCAAGGCTGCGGGTTCGAGCCCCGCGTTGGGCT	3NT-8T
tRNALys10	chr_5_2:826300..826372	CTT	73	0	GCCCGGCTAGCTCAATCGGTAGAGCGTGAGACTCTTAATCTCAAGGCTGCGGGTTCGAGCCCCGCGTTGGGCT	3NT-7T
tRNALys11	chr_7_1:1150867..1150939	CTT	73	0	GCCCGGCTAGCTCAATCGGTAGAGCGTGAGACTCTTAATCTCAAGGCTGCGGGTTCGAGCCCCGCGTTGGGCT	4NT-13T
tRNALys12	chr_7_1:333638..333710	CTT	73	0	GCCCGGCTAGCTCAATCGGTAGAGCGTGAGACTCTTAATCTCAAGGCTGCGGGTTCGAGCCCCGCGTTGGGCT	8NT-7T
tRNALys13	chr_7_1:436254..436326	CTT	73	0	GCCCGGCTAGCTCAATCGGTAGAGCGTGAGACTCTTAATCTCAAGGCTGCGGGTTCGAGCCCCGCGTTGGGCT	3NT-8T
tRNALys14	chr_7_2:1623710..1623795	TTT	86	12	GCCCGGTTAGCTCAATTGGTCAGAGCGTCGGACTTTTATGATCATTCGTAATCCGAAGGCTGCGAGTTCGACCCTCGCATCGGGCG	3NT-8T
tRNALys15	chr_7_2:1624069..1624154	TTT	86	12	GCCCGGTTAGCTCAATTGGTCAGAGCGTCGGACTTTTACGATCACATGTGATCCGAAGGCTGCGAGTTCGACCCTCGCATCGGGCG	3NT-9T
tRNALys16	chr_7_2:687204..687276	CTT	73	0	GCCCGGCTAGCTCAATCGGTAGAGCGTGAGACTCTTAATCTCAAGGCTGCGGGTTCGAGCCCCGCGTTGGGCT	3NT-8T
tRNALys17	chr_7_2:871155..871227	CTT	73	0	GCCCGGCTAGCTCAATCGGTAGAGCGTGAGACTCTTAATCTCAAGGCTGCGGGTTCGAGCCCCGCGTTGGGCT	3NT-8T
tRNALys18	chr_7_2:876910..876982	CTT	73	0	GCCCGGCTAGCTCAATCGGTAGAGCGTGAGACTCTTAATCTCAAGGCTGCGGGTTCGAGCCCCGCGTTGGGCT	5NT-7T
tRNALys19	chr_8_1:336378..336450	CTT	73	0	GCCCGGCTAGCTCAATCGGTAGAGCGTGAGACTCTTAATCTCAAGGCTGCGGGTTCGAGCCCCGCGTTGGGCT	6NT-7T
tRNAMet1	chr_1_2:437116..437223	CAT	108	34	GTCTCGATGGTGTAGTTGGTTATCACGTGGGTCTCATACTACAGTATGACGTGGAAGCATAACTTCCATGCGATCCCAAGGCCGGGAGTTCGAACCTCCCTCGGGACA	8NT-8T
tRNAMet2	chr_2_1:1057865..1057976	CAT	112	39	GTCTCCATGGTGTAGTGGTTATCACGTGGGTCTCATACGAGCAAGTGTATGACTTGAAGGCTTCAACCTTCAGGAAATCCCAAGGCCGGGAGTTCGATCCTCCCTGGGGACA	16NT-11T
tRNAMet3	chr_2_2:1144092..1144206	CAT	115	41	GTCTTCATGGTGTAGTTGGTTATCACGTGGGTCTCATATCAATCATTGAATATGACTAGGAAACATACATTTCCTGGATATCCCAAGGCCGGGAGTTCGAACCTCCCTGAGGACA	4NT-8T
tRNAMet4	chr_2_2:753134..753205	CAT	72	0	AGCATGTTAGCTCAGGGGAAGAGCGCCGGGCTCATAACCCGGAGGTCCCTGGATCGAAACCAGGACATGCTA	13NT-10T
tRNAMet5	chr_4_1:1491105..1491176	CAT	72	0	AGCATGTTAGCTCAGGGGAAGAGCGCCGGGCTCATAACCCGGAGGTCCCTGGATCGAAACCAGGACATGCTA	10NT-11T
tRNAMet6	chr_6_1:1372974..1373082	CAT	109	35	GTCTCGATGGTGTAGTTGGTTATCACGTGGGTCTCATACTACAGTATGACGTGGAAGCTTCAACTTCCATGCGATCCCAAGGCCGGGAGTTCGAACCTCCCTCGGGACA	2NT-7T
tRNAMet7	chr_6_1:3711734..3711805	CAT	72	0	AGCATGTTAGCTCAGGGGAAGAGCGCCGGGCTCATAACCCGGAGGTCCCTGGATCGAAACCAGGACATGCTA	12NT-13T
tRNAMet8	chr_7_1:220684..220791	CAT	108	34	GTCTCGATGGTGTAGTTGGTTATCACGTGGGTCTCATACTACTGTATGACGTGGAAGCATAACTTCCATGCGATCCCAAGGCCGGGAGTTCGAACCTCCCTCGGGACA	4NT-7T
tRNAMet9	chr_7_1:632952..633023	CAT	72	0	AGCATGTTAGCTCAGGGGAAGAGCGCCGGGCTCATAACCCGGAGGTCCCTGGATCGAAACCAGGACATGCTA	8NT-5T
tRNAMet10	chr_8_1:1088509..1088580	CAT	72	0	AGCATGTTAGCTCAGGGGAAGAGCGCCGGGCTCATAACCCGGAGGTCCCTGGATCGAAACCAGGACATGCTA	19NT-5T
tRNAMet11	chr_8_1:1089716..1089787	CAT	72	0	AGCATGTTAGCTCAGGGGAAGAGCGCCGGGCTCATAACCCGGAGGTCCCTGGATCGAAACCAGGACATGCTA	13NT-11T
tRNAPhe1	chr_1_1:479247..479377	AAA	131	55	GTCTCGGTGGCGCAATTGGTAAGCTTGCCCTTGATCAAAATCATCCAATCATCCAGTTACTAATTCAATATAAAGGTTAGCGCGTACGACTGTTAATCGTGAGGTTGAGAGTTCGATCCTCTCCCGGGACG	4NT-7T
tRNAPhe2	chr_2_2:1701609..1701681	GAA	73	0	GGGACGATGGCGCATCTGGGAGCGCGTCAGACTGAAGATCTGGAGGTGGCCGGTTCAAGCCCGGCTCGTCCCA	3NT-8T
tRNAPhe3	chr_4_2:2141939..2142068	AAA	130	56	GCCCGGATGGTCTAGTGGTAAGCAGCCCTCAACTAAATGATCTGTCTCGGCTGTCAGTGTCTAACTAAATAACAGGTATGATTCTCGCTTTGGGTGCGAGAGGCCCCGCGTTCGAATCGCGGTTCGGGCC	8NT-10T
tRNAPhe4	chr_4_2:2978219..2978347	GAA	129	55	GTCTCGGTGGCGCAATTGGTAAGCTTTCACTTCCGAAATTCATCATATCTCTCAGTTACTAATTCAAATACAGGTTAGCGCGTACGACTGTTAATCGTGAGGTTGAGAGTTCGATCCTCTCCCGGGACG	4NT-9T
tRNAPhe5	chr_5_1:49476..49548	GAA	73	0	GGGGCAATGGCGCATCTGGGAGCGCGTCAGACTGAAGATCTGGAGGTGGCCGGTTCAAGCCCGGCTTGCCCCA	6NT-7T
tRNAPhe6	chr_5_2:819102..819174	GAA	73	0	GGGACAATGGCGCATCTGGGAGCGCGTCAGACTGAAGATCTGGAGGTGGCCGGTTCAAGCCCGGCTTGTCCCA	3NT-7T
tRNAPhe7	chr_6_1:1376945..1377017	GAA	73	0	GGGGCAATGGCGCATCTGGGAGCGCGTCAGACTGAAGATCTGGAGGTGGCCGGTTCAAGCCCGGCTTGCCCCA	6NT-9T
tRNAPhe8	chr_7_2:1811455..1811527	GAA	73	0	GGGACGATGGCGCATCTGGGAGCGCGTCAGACTGAAGATCTGGAGGTGGCCGGTTCAAGCCCGGCTCGTCCCA	3NT-13T
tRNAPhe9	chr_8_1:1240109..1240226	GAA	118	45	GGGGCAATGGCGCATCTGGGAGCGCGTCAGACTGAAGCTCTAACTTCGGCCATAGGCTTCGTCCGAAAGGACGTCCCTGTTAATCTGAAGGTGGCCGGTTCAAGCCCGGCTTGCCCCA	6NT-14T
tRNAPhe10	chr_8_1:1241254..1241326	GAA	73	0	GGGGCAATGGCGCATCTGGGAGCGCGTCAGACTGAAGATCTGGAGGTGGCCGGTTCAAGCCCGGCTTGCCCCA	3NT-10T
tRNAPhe11	chr_8_1:1241896..1241968	GAA	73	0	GGGGCAATGGCGCATCTGGGAGCGCGTCAGACTGAAGATCTGGAGGTGGCCGGTTCAAGCCCGGCTTGCCCCA	11NT-10T
tRNAPhe12	chr_8_2:527275..527347	GAA	73	0	GGGACGATGGCGCATCTGGGAGCGCGTCAGACTGAAGATCTGGAGGTGGCCGGTTCAAGCCCGGCTCGTCCCA	3NT-10T
tRNAPro1	chr_2_2:3039193..3039283	AGG	91	19	GCCCGGGTGGTCTAGTGGTATGATTCTCGCTTAGGGATACAAACCCAAGCATATCTGCGAGAGGTCCCGCGTTCGATCCGCGGCTCGGGCC	5NT-8T
tRNAPro2	chr_2_2:3612291..3612381	AGG	91	19	GCCCGGGTGGTCTAGTGGTATGATTCTCGCTTAGGGATACAAACCCAAGCATATCTGCGAGAGGTCCCGCGTTCGATCCGCGGCTCGGGCC	13NT-5T
tRNAPro3	chr_2_2:484683..484773	AGG	91	19	GCCCGGGTGGTCTAGTGGTATGATTCTCGCTTAGGGATACAAACCCAAGCATATCTGCGAGAGGTCCCGCGTTCGATCCGCGGCTCGGGCC	15NT-5T
tRNAPro4	chr_4_2:1247438..1247517	CGG	80	8	GCCCGGATGGTCTAGTGGTATGATTCCTGCTTCGGGATTTGAAATGCAGGAGGTCCCGCGTTCGAATCGCGGTTCGGGCC	6NT-7T
tRNAPro5	chr_4_2:1247705..1247784	CGG	80	8	GCCCGGATGGTCTAGTGGTATGATTCCTGCTTCGGGTCTTGAAATGCAGGAGGCCCCGCGTTCGAATCGCGGTTCGGGCC	5NT-6T
tRNAPro6	chr_4_2:3495958..3496048	AGG	91	19	GCCCGGGTGGTCTAGTGGTATGATTCTCGCTTAGGGATACAAACCCAAGCATATCTGCGAGAGGTCCCGCGTTCGATCCGCGGCTCGGGCC	17NT-6T
tRNAPro7	chr_7_2:1425842..1425932	AGG	91	19	GCCCGGGTGGTCTAGTGGTATGATTCTCGCTTAGGGATACAAACCCAAGCATATCTGCGAGAGGTCCCGCGTTCGATCCGCGGCTCGGGCC	50NT-9T
tRNAPro8	chr_7_2:1855540..1855627	AGG	88	16	GCCCGGGTGGTCTAGTGGTATGATTCTCGCTTAGGGAAAACCTAAGCATAAATGCGAGAGGTCCCGCGTTCGATCCGCGGCTCGGGCC	7NT-5T
tRNAPro9	chr_7_2:1916668..1916747	CGG	80	8	GCCCGGATGGTCTAGTGGTATGATTCCTGCTTCGGGATTTGAAATGCAGGAGGCCCCGCGTTCGAATCGCGGTTCGGGCC	5NT-6T
tRNAPro10	chr_7_2:2158057..2158148	AGG	92	7	GACAAGATGGCCGAGGGGTCTAAGGCACCGTTAGCCAGGGTCACCTGACTGCGGTCCCGAAAGGGGCGTGGGTTCGAATCCCACTCTTGTCC	36NT-6T
tRNAPro11	chr_8_2:1045143..1045233	AGG	91	19	GCCCGGGTGGTCTAGTGGTATGATTCTCGCTTAGGGATACAAACCCAAGCATATCTGCGAGAGGTCCCGCGTTCGATCCGCGGCTCGGGCC	13NT-8T
tRNAPro12	chr_8_2:2750762..2750852	AGG	91	19	GCCCGGGTGGTCTAGTGGTATGATTCTCGCTTAGGGATACAAACCCAAGCATATCTGCGAGAGGTCCCGCGTTCGATCCGCGGCTCGGGCC	7NT-5T
Pseudo	chr_2_1:463810..463939	TTC	130	57	GGGCCTATGGCGCAATTGGTAGCGCGTAGTAAGTTCACCTGCATCCAATCGGGTTGCAAAACATTCTCTAACAGATTTCCAACAGCGACTCCAGATCGTAAGGTTGTCCGATCGAGCCGGGCTGGGCTCA	7NT-10T
Pseudo	chr_4_2:2981044..2981174	TCG	131	62	GTCTCGATGGCGCAATTGGTAAGCTTACCCTTCGACATTTCATCACACCAATCAGTTACTAATTCAGCATTAAAGGTTAGCGCGTACGACTGTTAATCGTGAGGTTGAGAGTTCGATCCTCTCCCGGGACG	4NT-7T
Pseudo	chr_4_2:972348..972475	???	128	0	GGGCCTATGGCGCAATTGGTAGCGCGTAGTAAGTTACCCTCATCCAATACTGGATTACCAACATCTTCTAACATCTTCTGCAGCGACTCCAGATCGTAAGGTTGTCCGATCGAGCCGGGCTGGGCTCA	15NT-12T
Pseudo	chr_4_2:972556..972684	???	129	0	GGGCCTATGGCGCAATTGGTAGCGCGTAGTAAGTTATCCTGATCCAATATTTGGATTCCCAACATCTTCTAACATCTTCCGCAGCGACTCCAGATCGTAAGGTTGTCCGATCGAGCCGGGCTGGGCTCA	10NT-11T
Pseudo	chr_6_1:2700176..2700308	AGC	133	59	GTCTCGGTGGCGCAATTGGTAAGCATTTATCCCTAGCAGTTTCCAAACCCATAACTAGATTACTAATATTCGAAAAGGTTAGCGCGTACGACTGTTAATCGTGAGGTTGAGAGTTCGATCCTCTCCCGGGACG	2NT-8T
Pseudo	chr_6_1:945696..945761	???	66	0	GGTCCGTTGGCTCATTGGTTGAGTTTGGAAAACCGGAGGTTGTGGGTTCGAGTCCCATGTAGATCG	22NT-5T
tRNASeC1	chr_4_2:2973562..2973694	TCA	133	64	GTCTCGGTGGCGCAATTGGTAAGCTTACCCTTCAACAATTTCAATCCAGTCACATCAGTTACTAATTCAATATAAAGGTTAGCGCGTACGACTGTTAATCGTGAGGTTGAGAGTTCGATCCTCTCCCGGGACG	4NT-9T
tRNASeC2	chr_4_2:2979416..2979546	TCA	131	57	GTCTCGGTGGCGCAATTGGTAAGCTTGCCCTTCATCAACTTCATTCAATCATTCAGTTACTAATTCAATATAAAGGTTAGCGCGTACGACTGTTAATCGTGAGGTTGAGAGTTCGATCCTCTCCCGGGACG	10NT-9T
tRNASeC3	chr_5_1:297732..297862	TCA	131	62	GTCTCGGTGGCGCAATTGGTAAGCTTTCCCTTCAACATTTCGATCCAATCATCCAGTTACTAATTCAATATAAAGGTTAGCGCGTACGACTGTTAATCGTGAGGTTGAGAGTTCGATCCTCTCCCGGGACG	0NT-10T
tRNASer1	chr_2_2:2112167..2112268	GCT	102	20	GACACTTTGGCCGAGTGGTTTAAGGCGCAGGCCTGCTACTACAATGTACTAGCTGTTTAGCCTGTGGGTTCGCCCGCCTGGGTTCGAGTCCCAGAGGTGTCG	12NT-9T
tRNASer2	chr_2_2:2112662..2112766	GCT	105	23	GACACTTTGGCCGAGTGGTTTAAGGCGCAGGCCTGCTACTACATTCCTGTACTAGTTGATTAGCCTGTGGGTTCGCCCGCCTGGGTTCGAGTCCCAGAGGTGTCG	8NT-5T
tRNASer3	chr_2_2:2113145..2113249	GCT	105	23	GACACTTTGGCCGAGTGGTTTAAGGCGCAGGCCTGCTACTACCTTACTGTACTAGTTGTTTAGCCTGTGGGTTCGCCCGCCTGGGTTCGAGTCCCAGAGGTGTCG	6NT-9T
tRNASer4	chr_2_2:2113779..2113883	GCT	105	23	GACACTTTGGCCGAGTGGTTTAAGGCGCAGGCCTGCTACTACCTTACTGTACTAGCTGTTTAGCCTGTGGGTTCGCCCGCCTGGGTTCGAGTCCCAGAGGTGTCG	12NT-8T
tRNASer5	chr_2_2:2140251..2140355	GCT	105	23	GACACTTTGGCCGAGTGGTTTAAGGCGCAGGCCTGCTACTACCTTACCGTACTAGCTGTTTAGCCTGTGGGTTCGCCCGCCTGGGTTCGAGTCCCAGAGGTGTCG	9NT-10T
tRNASer6	chr_2_2:2520033..2520114	AGA	82	0	GACGATATGGCCGAGCGGTCTAAGGCGATAGACTAGAAATCTATTCTCTTCGGAGGCGTCGGTTCAAATCCGACTGTCGTCG	0NT-5T
tRNASer7	chr_2_2:2843555..2843635	AGA	81	0	GTCAGTGTGGCCGAGTGGTTAAGGCGATAGACTAGAAATCTATTGGGTTCGCCCGCACAGGTTCGAGTCCTGTCGCTGACG	4NT-9T
tRNASer8	chr_2_2:3115096..3115176	CGA	81	0	GTCAGTGTGGCCGAGTGGTTAAGGCGTCAGATTCGAAATCTGATACGTTCGCGTGCACAGGTTCGAATCCTGTCGCTGACG	16NT-11T
tRNASer9	chr_2_2:3217942..3218023	AGA	82	0	GACAATATGGCCGAGCGGTCTAAGGCGATAGACTAGAAATCTATTCTCTTCGGAGGCGTCGGTTCAAATCCGACTGTTGTCG	6NT-7T
tRNASer10	chr_3_1:1119281..1119361	AGA	81	0	GTCAGTGTGGCCGAGTGGTTAAGGCGATAGACTAGAAATCTATTGGGTTCGCCCGCACAGGTTCGAGTCCTGTCGCTGACG	4NT-8T
tRNASer11	chr_3_1:800467..800548	TGA	82	0	GACAACATGGCCGAGTGGTCTAAGGCGATAGACTTGAAATCTATTCTCTTCGGAGGCGGCGGTTCGAACCCGTCTGTTGTCG	0NT-6T
tRNASer12	chr_3_1:806634..806766	TGA	133	51	GGCAAGGTGGTCGAGTGGTTTAAGACGTAAGACTTGAATCTGGATTGGACGATTACCTGAGACACGGTGATTGTTCTGTAACAGACGACATCTTATACCTTCGGGTGCGCGTGTTCGAATCACGTCCTTGTCG	0NT-6T
tRNASer13	chr_6_1:321654..321758	GCT	105	23	GACACTTTGGCCGAGTGGTTTAAGGCGCAGGCCTGCTACTACATCTCCGTACTAGCTGATTAGCCTGTGGGTTCGCCCGCCTGGGTTCGAGTCCCAGAGGTGTCG	7NT-7T
tRNASer14	chr_7_2:2410077..2410157	CGA	81	0	GTCAGTGTGGCCGAGTGGTTAAGGCGTCAGACTCGAAATCTGATACGTTCGCGTGCACAGGTTCGAATCCTGTCGCTGACG	2NT-6T
tRNASer15	chr_7_2:2410836..2410916	CGA	81	0	GTCAGTGTGGCCGAGTGGTTAAGGCGTCAGACTCGAAATCTGATACGTTCGCGTGCACAGGTTCGAATCCTGTCGCTGACG	22NT-6T
tRNASer16	chr_7_2:2411326..2411406	CGA	81	0	GTCAGTGTGGCCGAGTGGTTAAGGCGTCAGACTCGAAATCTGATACGTTCGCGTGCACAGGTTCGAATCCTGTCGCTGACG	2NT-6T
tRNASer17	chr_7_2:725355..725435	AGA	81	0	GTCAGTGTGGCCGAGTGGTTAAGGCGATAGACTAGAAATCTATTGGGTTCGCCCGCACAGGTTCGAGTCCTGTCGCTGACG	0NT-7T
tRNASer18	chr_8_2:1501625..1501705	AGA	81	0	GTCAGTGTGGCCGAGTGGTTAAGGCGATAGACTAGAAATCTATTGGGTTCGCCCGCACAGGTTCGAGTCCTGTCGCTGACG	3NT-8T
tRNASer19	chr_8_2:1502109..1502189	AGA	81	0	GTCAGTGTGGCCGAGTGGTTAAGGCGATAGACTAGAAATCTATTGGGTTCGCCCGCACAGGTTCGAGTCCTGTCGCTGACG	4NT-9T
tRNASer20	chr_8_2:1504450..1504530	AGA	81	0	GTCAGTGTGGCCGAGTGGTTAAGGCGATAGACTAGAAATCTATTGGGTTCGCCCGCACAGGTTCGAGTCCTGTCGCTGACG	0NT-6T
tRNAThr1	chr_1_2:974720..974792	AGT	73	0	GCTTCTATGGCTCAGTTGGTAGAGCGCATGACTAGTAATCATGAGGTCCGCGGTTCGAATCCGCGTGGAAGCA	0NT-6T
tRNAThr2	chr_2_2:1459662..1459733	AGT	72	0	GCCTTTATAGCTCAGTGGTAGAGCGCATCACTAGTAATGATGAGGTCCACGGTTCGATCCCGTGTGGAGGCA	5NT-8T
tRNAThr3	chr_3_1:1040251..1040322	TGT	72	0	GCCCTTATAGCTCAGTGGTAGAGCGCTTGACTTGTAATCAAGAGGTCTGTAGTTCAATCCTGCATGGGGGCA	11NT-10T
tRNAThr4	chr_3_1:1040437..1040515	CGT	79	7	GCCCTTGTAGCTCAGTGGTAGAGCGCTTCACTCGTATCATGTCATGAAGAGGTCCGCGGTTCAATCCCGCGTGGGGGCA	4NT-9T
tRNAThr5	chr_3_2:1242894..1242966	AGT	73	0	GCTCCTATGGCTCAGTTGGTAGAGCGCATGACTAGTAATCATGAGGTCCGCGGTTCGAATCCGCGTGGGAGCA	4NT-8T
tRNAThr6	chr_4_1:1211111..1211183	AGT	73	0	GCTTCTATGGCTCAGTTGGTAGAGCGCATGACTAGTAATCATGAGGTCCGCGGTTCGAATCCGCGTGGAAGCA	0NT-6T
tRNAThr7	chr_4_1:1212978..1213050	AGT	73	0	GCTTCTATGGCTCAGTTGGTAGAGCGCATGACTAGTAATCATGAGGTCCGCGGTTCGAATCCGCGTGGAAGCA	1NT-6T
tRNAThr8	chr_4_1:1213125..1213197	AGT	73	0	GCTTCTATGGCTCAGTTGGTAGAGCGCATGACTAGTAATCATGAGGTCCGCGGTTCGAATCCGCGTGGAAGCA	0NT-6T
tRNAThr9	chr_5_1:254610..254682	AGT	73	0	GCTCGCATGGCTTAGTTGGTAAAGCGCATGACTAGTAATCATGAGATCCTCGGTTCGAATCCGAGTGTGAGCA	0NT-5T
tRNAThr10	chr_6_1:1839771..1839843	AGT	73	0	GCTCGCATGGCTTAGTTGGTAAAGCGCATGACTAGTAATCATGAGATCCTCGGTTCGAATCCGAGTGTGAGCA	0NT-5T
tRNAThr11	chr_7_1:838034..838113	CGT	80	8	GCACCGGTGGCTCAGTGGTAGAGCGTCGCACTCGTATTGGTGGTATGCGAAGGTCGTGGGTTCAATCCCCATCCGGTGCA	18NT-8T
tRNAThr12	chr_7_1:877591..877675	CGT	85	13	GCCCTTGTAGCTCAGTGGTAGAGCGCTTCACTCGTATTCCAATACTGCCATGAAGAGGTCCGCGGTTCAATCCCGCGTGGGGGCA	4NT-8T
tRNAThr13	chr_7_2:1910762..1910844	TGT	83	11	GCCCTTATAGCTCAGTGGTAGAGCGCTTGACTTGTATCCTTTACGGTATCAAGAGGTCCGTGGTTCAATCCCGCGTGGGGGCA	3NT-8T
tRNAThr14	chr_8_2:3054442..3054514	AGT	73	0	GCTTCTATGGCTCAGTTGGTAGAGCGCATGACTAGTAATCATGAGGTCCGCGGTTCGAATCCGCGTGGAAGCA	0NT-6T
tRNAThr15	chr_8_2:3133552..3133624	AGT	73	0	GCTTCTATGGCTCAGTTGGTAGAGCGCATGACTAGTAATCATGAGGTCCGTGGTTCGAATCCGCGTGGAAGCA	0NT-6T
tRNATrp1	chr_5_2:1168740..1168812	CCA	73	0	TGGGCCTATAGCAATTGGTAGCGCGTACGACTCCAGATCGTAAGGTTGTCCGATCGAGCCGGGCTGGGCTCAT	15NT-8T
tRNATyr1	chr_2_2:2965407..2965494	GTA	88	14	CCCCCGATGGTCTAGTTGGTTATGGCGTTCGGCTGTAATGGTAATTATTGTAACCGAAAAGTCACCAGTTCGATTCTGGTTCGGGGGA	12NT-8T
tRNATyr2	chr_3_1:1196285..1196370	GTA	86	12	CCCTTGATGGTCTAGTTGGTTATGGCGTCCGGCTGTAATGGTTAATTGTAACCGGAAAATCCCTGGTTCGATTCCGGGTCGAGGGA	8NT-8T
tRNATyr3	chr_3_2:1835895..1835982	GTA	88	13	CCCCCGATGGTCTAGTTGGTTCATGGCGTTCGGCTGTAATGGTATAATTGTAACCGAAAAGTCACCAGTTCGATTCTGGTTCGGGGGA	13NT-8T
tRNATyr4	chr_3_2:1836356..1836444	GTA	89	14	CCCCCGATGGTCTAGTTGGTTCATGGCGTTCGGCTGTAATGGATATAATTGTAACCGAAAAGTCACCAGTTCGATTCTGGTTCGGGGGA	4NT-5T
tRNATyr5	chr_3_2:1839149..1839236	GTA	88	13	CCCCCGATGGTCTAGTTGGTTCATGGCGTTCGGCTGTAATGGTACAATTGTAACCGAAAAGTCACCAGTTCGATTCTGGTTCGGGGGA	6NT-8T
tRNATyr6	chr_3_2:1840021..1840109	GTA	89	14	CCCCCGATGGTCTAGTTGGTTCATGGCGTTCGGCTGTAATGGATATGATTGTAACCGAAAAGTCACCAGTTCGATTCTGGTTCGGGGGA	7NT-5T
tRNATyr7	chr_3_2:1840638..1840725	GTA	88	13	CCCCCGATGGTCTAGTTGGTTCATGGCGTTCGGCTGTAATGGTATAATTGTAACCGAAAAGTCACCAGTTCGATTCTGGTTCGGGGGA	14NT-5T
tRNATyr8	chr_7_1:134911..134999	GTA	89	14	CCCCCGATGGTCTAGTTGGTTCATGGCGTTCGGCTGTAATGGGTATAATTGTAACCGAAAAGTCACCAGTTCGATTCTGGTTCGGGGGA	9NT-10T
tRNAVal1	chr_2_2:1280567..1280640	CAC	74	0	GGCTGGATGGTGTAGTTGGTTATCACGTATGCTTCACACGCATAAGGTCCTGGGATCGAGCCCCAGTCTAGTCA	4NT-7T
tRNAVal2	chr_2_2:1436168..1436241	AAC	74	0	GGCCGGATGGTGTAGTTGGTTATCACGTATCGTTAACACCGATAAGGTCCTGGGATCGAGCCCCAGTCTGGTCA	4NT-8T
tRNAVal3	chr_2_2:1717001..1717074	CAC	74	0	GGCTGGATGGTGTAGTTGGTTATCACGTATGCTTCACACGCATAAGGTCCTGGGATCGAGCCCCAGTCTAGTCA	1NT-6T
tRNAVal4	chr_2_2:3144994..3145089	CAC	96	23	AGTCGCGTGGTCTAATGGTTATGATTTCTCGTTCACATCATCAGCTTGTTTGATGAGGTTCCGAGAAGGTTCCCGGTTCGATCCCGGGCGCGACTA	0NT-5T
tRNAVal5	chr_3_1:1487724..1487797	AAC	74	0	GGCCGGATGGTGTAGTTGGTTATCACGTATCGTTAACACCGATAAGGTCCTGGGATCGAGCCCCAGTCTGGTCA	3NT-8T
tRNAVal6	chr_3_1:1489066..1489139	AAC	74	0	GGCCGGATGGTGTAGTTGGTTATCACGTATCGTTAACACCGATAAGGTCCTGGGATCGAGCCCCAGTCTGGTCA	2NT-6T
tRNAVal7	chr_3_1:1506510..1506583	AAC	74	0	GGCCGGATGGTGTAGTTGGTTATCACGTATCGTTAACACCGATAAGGTCCTGGGATCGAGCCCCAGTCTGGTCA	6NT-7T
tRNAVal8	chr_3_1:1507120..1507193	AAC	74	0	GGCCGGATGGTGTAGTTGGTTATCACGTATCGTTAACACCGATAAGGTCCTGGGATCGAGCCCCAGTCTGGTCA	4NT-6T
tRNAVal9	chr_3_1:921935..922020	TAC	86	11	GACCGATTGGCCTAGTGGTTTCATGGCGTCTGTCTTACATAATCTGCGAGCACAGAAGGTCCCCGGTTCGATCCCGGGATCGGTCA	4NT-7T
tRNAVal10	chr_3_2:1040165..1040238	AAC	74	0	GGCCGGATGGTGTAGTTGGTTATCACGTATCGTTAACACCGATAAGGTCCTGGGATCGAGCCCCAGTCTGGTCA	5NT-7T
tRNAVal11	chr_3_2:1191744..1191817	AAC	74	0	GGCCGGATGGTGTAGTTGGTTATCACGTATCGTTAACACCGATAAGGTCCTGGGATCGAGCCCCAGTCTGGTCA	3NT-8T
tRNAVal12	chr_3_2:1265437..1265510	AAC	74	0	GGCCGGATGGTGTAGTTGGTTATCACGTATCGTTAACACCGATAAGGTCCTGGGATCGAGCCCCAGTCTGGTCA	3NT-8T
tRNAVal13	chr_3_2:1818512..1818585	AAC	74	0	GGCTGGTTGGTGTAGTTGGTTATCACGTATCGTTAACACCGATAAGGTCCTGGGATCGAGCCCCAGACTGGTCA	3NT-9T
tRNAVal14	chr_4_2:2464981..2465081	CAC	101	28	AGTCACGTGGTCTAATGGTTATGATTTCTCGTTCACATCAAGTGAGTATCTCCTCTACTGAGGCGCCGAGAAGGTTCCCGGTTCGATCCCGGGCGTGACTA	3NT-7T
tRNAVal15	chr_6_1:4130638..4130724	TAC	87	14	GACCAATTGGCCTAGTGGTTATGGCGTCTGTCTTACATAAGCAAGTGTGAGCACAGAAGGTCGCAGGTTCGATCCCTGCATTGGTCA	4NT-7T
tRNAVal16	chr_7_2:2248964..2249037	AAC	74	0	GGCTGGTTGGTGTAGTTGGTTATCACGTATCGTTAACACCGATAAGGTCCTGGGATCGAGCCCCAGACTGGTCA	3NT-7T
tRNAVal17	chr_7_2:791655..791728	AAC	74	0	GGCCGGATGGTGTAGTTGGTTATCACGTATCGTTAACACCGATAAGGTCCTGGGATCGAGCCCCAGTCTGGTCA	3NT-8T
