# Supplementary material for: Efficient genome editing using tRNA promoter-driven CRISPR/Cas9 gRNA in Aspergillus niger
Source: PLoS One. 2018 Aug 24;13(8):e0202868. doi: 10.1371/journal.pone.0202868 (PMC6108506; doi:10.1371/journal.pone.0202868)
Supplement: S2 Table — (XLSX) [file pone.0202868.s007.xlsx]

## Sheet: Supplement Table 2 
Supplementary Table 2
tRNA promoter	tRNA promoter sequence (5' to 3' oriented)	tRNA terminator sequence (5'->3')
tRNAAla5	CGACCGACCATCACCCATTCGAACTGAAATACCCTTGAACGTAGAAGAAGGCTCTCAGCTCCCTTAATATTTCCTAAGATCCACTCATCTCCCATCAAATGGGGCTGTGGTTTAGTGGTATAATATTCCCTTAGCATGGGAGAGGTCCGGGGTTCGATTCCCCGCAGCTCCA	TTTTTGAGTTTTTTTT
tRNAAla23	GTATCGATATCATAGTGTGGTTCGCACCACATACAGTGCGGTCGTTACGTATAGTATTTGTAGGCTCTTTAATCCTTTAATGGAAGGAGTATACTATAGAGGGGTTGTGGTTTAGTGGTATAATATTCCCTTAGCATGGGAGAGGTCCGGGGTTCGATTCCCCGCAACTCCA	TTTTTTT
tRNAArg8	TTCTCTGCGATCCTAAGATGTATTTCAATTAGAAATTTCGAAACTGTTGATATAATTTCCGATCTTATAGCATAGTAACGCACAGATCAATATATCAGCTGGCCTGCTGGCCCAATGGTAAGGCGCTTGACTACGGATCAAGAGATTGCAGGTTCGAGTCCTGCGTAGGTCA	TTCTTTTTT
tRNAArg21	AAGTGCTCGGAGTTGCCCCCACTCGGCACGGTACTTCCGGTGACCAAAACGGTACCTTTGGCTCATATAACAAATTGCTACCATCATTTCCCATCAAATAGGCCTGCTGGCCCAATGGTAAGGCGCTTGACTACGGATCAAGAGATTGCAGGTTCGAGTCCTGCGTAGGTCA	TTCTTTTTT
tRNAAsp2	TGACCGACCAATAATCAGCTAGCTATAACAAACCCGTCATTTTTTATTTCTATTCTCTGTTGACTGAAATAGTCTAATATAGACAGTTCACTTCATCCAATCCTCGATGGTCTAACGGTCATGATTTCCGCTTGTCAATCCCATCTCGGGAACAAGCGCGGGAGACCTGGGTTCGACTCCCAGTCGGGGAG	ATTTCTTTTTGCTTTTTT
tRNAAsp5	TCCCGGGTTCGATTCCCGGCGAGTCCAATTTTTATTTGCCACTTTTGCACTTTGACTTATCTACATAAGTCAATAAACATAGACCCACCTCAACGCCTCATCCTCGATGGTCTAACGGTCATGATTTCCGCTTGTCAATCCCAACCGGGAACAAGCGCGGGAGACCTGGGTTCGACTCCCAGTCGGGGAG	ATCTATTTTTT
tRNACys1	AATGTTCTCTTCTATGTTGCACAACCATCTATCTAGGACTCATACCAAGTCAGTTACAATTGTAGCTTATAAATTGTAATTCTGACGTGTTCCACAACTTGGATCGGTAGCTCAGTGGTAGAGCGTAGGATTGCAGATCCCGAGGTCACGCGTTCGAACCGCGTTCGGTCCT	TTTTTTGCTCT
tRNACys2	TGGGAGAACTCCCAACGGACCATGGGACTCAAATGAACAGCAGAACATCTGTGCACCCCTGCATAAGAGACAAACAAAATAGCAAACCAAACAACAAGAAGGGCCGGTAGCTCAGGGGTAGAGCGTGGGACTGCAGATCTTAAGGTCACGCGTTCAAATCGCGTTCGGCCCT	TTCTTTTTCTTTTTT
tRNAGln1	CATTCTGCTGTTGGGTCATGTCGCTGTAGACAACGTCAGACACTCACCTAGTTTTGTTAGCGAATATAATGGCTAAAGTAGTTGCCCAGACATCAACTTCGGTTGTGTAGTGTAATGGTCATCACTCTGGATTCTGATTCCAGCAATCCCGGTTCGATCCCGGGCACGACCT	TTTCTTTTTCTTTTTT
tRNAGln2	CCGAATAATCCCTCACTGCAGAGAGAAGGCGTTGTCCAAGTAGAGCTACAGCAATGGCAACTGATGAGTCGTAAATCGCCAGTGACAACTATCCGCATGCGGTTGTGTGGGGTAGTGGTTATCCCTTCGGATTTTGAGTACTCCTGTGCTTCGGAAGTTCCGACAACCCCGGTTCGAACCCGGGCACGACCT	GATTTATTTATTGCTTTTTT
tRNAGlu1	CCAGCTGGCGGAAGGTACCGTCATTTACGGTAATGCCAAGACCTCTACTTTGAGAAGTGTAGCTTATTTAACATAAAGTTGCTGTAACTTTCACAACAAATCCGATGTGGTGTAACGGCTAACATCGCCGTCTTTCACACGGCAGCTCGGGGTTCGATTCCCCGCATCGGAG	TTCTCTTTTTGATTTTT
tRNAGlu12	AGTCCAAACAGTTTATGGTAGGTCAATTAACGGCGATATCTAGCTGACAGTCGAGGTTTAAATCATATAGCTTCAAAATGCGCGCAAATCTCGAATACCATCCATTGTAGTGTAACGGCCATCATACCTGTCTTTCACACAGGAGATCGGGGTTCGATTCCCCGCAATGGAA	TCTCTTTTTGATTTTT
tRNAGly5	GATGATGTGTGCAGTGGATGACGATCGTCGTCGTGGATTTGGCTGCATCTCCTATTATGAGGATATATTTCAAAATACGAAGGTCCTTTTCAATCAAGTAGCATCATTGGTCTAGTGGTAGAATTCATCGTTGCCATCGATGAGGCCCGTGTTCGATTCACGGATGATGCA	ATGTGATTTATCTTTTTGTTTTGTTT
tRNAGly13	GGTGATCAGATGTGGCAGACATAAGATTCCAAGCAATTGTCTCTGCGCGATATTTTGAGGGGGATTATATTATTAATGAAGGAAAACTTGACATCAACAAGCATCATTGGTCTAGTGGTAGAATTCATCGTTGCCATCGATGAGGCCCGTGTTCGATTCACGGATGATGCA	ATTCGATTTCTTTTTT
tRNAHis2	CTACTGATCTTCCAGATGTGTGCAGTCGAGTAAGAGCTTAATGGTTGCGGGTATTGTGTGGTACGTAATTTAAAAATGGCGGCCGCCTGTCACAGATCAAGGTGCTGTAGTGTAGTGGTCATCATGAAACGTTGTGGTTCTCCGCAGCGCCGTTTCGACCTGGGTTCGATTCCCAGCAGCGCCA	ACAATTGGCGTGTGTGCTTGATTTGTCTTTTTTTCCTTTTTT
tRNAHis3	CCCCAAATATCATCTCAACCGCGCCCTAACAAGCAACACACACCTAAAAATACTAAATCCCCACACTAATCATCTTTGGTAGACAAGCCACACAACAACAGGTGCTGTGGTCTAGTGGTATGACGTCACGTTGTGGCCGTGCCAGCCCCGGTTCGATTCCGGGCAGCGCCA	ATACGAGCAAATAACTTTTTGGTAATTTTTTT
tRNAIle4	GGCGGACAGGATTAGCTTTGTCTGCCACGGCTCCATTTGCGGACGATGGGCCACTGCGGGGCGTCTTCAGATTCATTCAAGCGGCCAGTTTCAACAACTGGGTCCCATAGCTCAGTTGGTTAGAGCGTGACGCTAATAACGTCAAAGTCGAGGGTTCGAGCCCCTCTGGGACCA	TCTCTTTTTTGCTTTT
tRNAIle8	GCCGTTGACACATGCAAGTGACCCGCCACCCGCAAATGATCTAGACCCCACTTTTATGTTGGCTTATTTAGCCAATGCACGGAACGTTTTTCAACAAGCGGGTCCCATAGCTCAGTTGGTTAGAGCGTGACGCTAATAACGTCAAAGTCGAGGGTTCGAGCCCCTCTGGGACCA	TCTTTTTGCTTTTTTTT
tRNALeu6	ATGCAACGGACACAACCGCTATGCTGGAGCTAGCATGTTATGGTGATGATCTATGTTAAGGCCCTTATGTATTAAAGTTGTGACCAACTACCATAACAACGGCAAGGTGGCCGAGCGGTCCAAGGCGCCAGGTTAAGGTTCACCTTAACAGTCAGCTTCCGAGCTTCCTGGTCATCGTAAGATGGCGTGGGTTCGAATCCCACCCTTGTCA	CTTCTTTTTGTCTTTTT
tRNALeu14	GGCGGGAACTTTGGTATCAGCGGAAGAAACAACGACGACTCGGGAGTTATACTATCAACTCCTTCATATAGCTCTAAATAGAGACCACTCAACATCTCAAGGCAAGATGGCCGAGTTGGTCCAAGGCGTCAGGTTAAGGTCCACCTTAATACCCAGCTTCACAGCTTCCTGATCATCGTAAGATGGCGTGGGTTCGAATCCCACTCTTGTCA	TACATTTTTTCCT
tRNALys6	ACTCCAACGAAATATCTACTGTTCTACAACCCAAAACTTTCAACCCAGCCTTTTCCTAGTCTTGATATGCCAATTTTACAAACCGACTATCACCGAACTAGCCCGGCTAGCTCAATCGGTAGAGCGTGAGACTCTTAATCTCAAGGCTGCGGGTTCGAGCCCCGCGTTGGGCT	TTCTTTTTTGTTTTTT
tRNALys17	GACGTACTTGAAAGAATGGGAAGGAGAGCCCGAGTTGGGGCAAGCAGAGCATAACCCTAGGATGATATTTGAATATACAAAAGCTTCTTTCACCGAACTAGCCCGGCTAGCTCAATCGGTAGAGCGTGAGACTCTTAATCTCAAGGCTGCGGGTTCGAGCCCCGCGTTGGGCT	TTCTTTTTTGCTTTTTTT
tRNAMet4	GACATTTTCCTCGAGTGCCTCATATGCTGGTAAGTGGGACAGTAGCCAAGGTTAAGTAAGGTATATAATATGTAAAATGGCTGGGCATATTAACAACCCAAGCATGTTAGCTCAGGGGAAGAGCGCCGGGCTCATAACCCGGAGGTCCCTGGATCGAAACCAGGACATGCTA	TCCAATTTCTTTTTT
tRNAMet9	ACCACCTGTCAATGTAGCTGTTGCTATTTACCAGCCTCCATTCGCGTGTCTCACATTTTGCTTGATAGTATTAGAAAAGTGTGCATTATTCATAACACCCAGCATGTTAGCTCAGGGGAAGAGCGCCGGGCTCATAACCCGGAGGTCCCTGGATCGAAACCAGGACATGCTA	TCTGATTTCTTTTTCTTTTTT
tRNAPhe2	ATAGAGGTACAAAGTCAATGGCAGACATGGCGTTGTAAATTAGGTACACAAAAGCCAGGAGAATATAGAACTTTAAAGTGAACAGTGTAACAAGTACTACGGGACGATGGCGCATCTGGGAGCGCGTCAGACTGAAGATCTGGAGGTGGCCGGTTCAAGCCCGGCTCGTCCCA	TTCTTTTTTGGTTTTTT
tRNAPhe12	AGTCAGATAACTGCACGTGATCTAGATGCACGTGTGTTGGACCTATCATAAAATTGTTTGCGTTATATAGTTTAAAATGAGCCAGTCTAAACAAGAACAAGGGACGATGGCGCATCTGGGAGCGCGTCAGACTGAAGATCTGGAGGTGGCCGGTTCAAGCCCGGCTCGTCCCA	TTCTTTTTTTT
tRNAPro1	TATGACAAACATCACGACAGCACAGGTAGTTACGGAACTGCAGCTAAAAATGAAAAAAGACTCATAGAGCATAAAAGAAAACCGTGTTTCAACAGGCAACGCCCGGGTGGTCTAGTGGTATGATTCTCGCTTAGGGATACAAACCCAAGCATATCTGCGAGAGGTCCCGCGTTCGATCCGCGGCTCGGGCC	GTTTCTTTTTCTTTTTT
tRNAPro3	ACTCCGCCGAACGTACTGGTAGGTCATTTGCAACTTGCTGTTATGATAGATATTTACTGGCCGCTAATAAAGCCAAAGTTAGAGGCAGTTACCATAACAAGCCCGGGTGGTCTAGTGGTATGATTCTCGCTTAGGGATACAAACCCAAGCATATCTGCGAGAGGTCCCGCGTTCGATCCGCGGCTCGGGCC	TTGTACCTTCCTTTTTT
tRNASer4	GAGTGCAAAATCAGTCCCATTCCCACTATCGCTCACGCCATGCACTTATTTACCTTCAGGATAGAGAGTCACTACTGACGGCCTCGCCACCATCCAACCAGACACTTTGGCCGAGTGGTTTAAGGCGCAGGCCTGCTACTACCTTACTGTACTAGCTGTTTAGCCTGTGGGTTCGCCCGCCTGGGTTCGAGTCCCAGAGGTGTCG	CATATTCCTTTTT
tRNASer7	GCTGTCAATTTATTGGATATCCGAGGTTTTCATCAAAAGATGATCTGTCTGGCCATTGAAGGGTTATGCACTATTATATTTCACCATTCTTCAACGATTAGTCAGTGTGGCCGAGTGGTTAAGGCGATAGACTAGAAATCTATTGGGTTCGCCCGCACAGGTTCGAGTCCTGTCGCTGACG	TTTCTTTTTTCTTTT
tRNAThr5	ATAACCTCACTAACAGTACCGCACAGGCCTGACCAGATATACGAGAACCAGGATATAGTATAATATTTAGCAAATTAAGGAAACATATTTCATCCAATCAGCTCCTATGGCTCAGTTGGTAGAGCGCATGACTAGTAATCATGAGGTCCGCGGTTCGAATCCGCGTGGGAGCA	TTTCTTTTTCTTTTT
tRNAThr6	GATGATTGATGCCCGTCTTAATACCATCCATAGAAGCAATATTATTCATTGCTGGCTGTCTCAATATTACAGGAAGCTAGCAGCCCTTTAATAACAACTAGCTTCTATGGCTCAGTTGGTAGAGCGCATGACTAGTAATCATGAGGTCCGCGGTTCGAATCCGCGTGGAAGCA	TTTTTTGCCCTTT
tRNATyr3	TTTGTCGCTACAACCGGGGCGTGCGACTTGTCACTATCGAGTTGCTATAGGTACAATGTTGGAATATATAATCAAAACTTTGGCTGCTTTGCCATCGTATCCCCCGATGGTCTAGTTGGTTCATGGCGTTCGGCTGTAATGGTATAATTGTAACCGAAAAGTCACCAGTTCGATTCTGGTTCGGGGGA	CATGAGATCTTTTTTCTTTTTT
tRNATy7	CAGCCACGAAATGCAATTGCTTCACGTTTCCGATCGAGAAGTCGTATATTCTATTACTCTCGGCGTATAATGACCAGATCCCTGCCGTCAGTCCAACAATCCCCCGATGGTCTAGTTGGTTCATGGCGTTCGGCTGTAATGGTATAATTGTAACCGAAAAGTCACCAGTTCGATTCTGGTTCGGGGGA	TTCAATTCTGTCTAATTTTTT
tRNAVal1	CACCATGGAGTATTTGGCGCCGAACACGCTGAGCATTGAAATGACTGTGTATGTATGAACTACGTATGTACCATTGTGGGCATGCAAACATCAACAAGTTGGCTGGATGGTGTAGTTGGTTATCACGTATGCTTCACACGCATAAGGTCCTGGGATCGAGCCCCAGTCTAGTCA	CTTCTTTTTGCACTTTTT
tRNAVal4	ACTACTATCTAATCCAGTCCTGCTGCAACTCCGCGATAAGATAACTAACCGGTTTGGCTCTGTGGAATATGGACCGAAAATTTGCAAACTTTAAATCACCAGTCGCGTGGTCTAATGGTTATGATTTCTCGTTCACATCATCAGCTTGTTTGATGAGGTTCCGAGAAGGTTCCCGGTTCGATCCCGGGCGCGACTA	TTTTTGTCTTTGTTTTTGTTTTTTT
tRNAVal15	ATTTGCTGTCTATCCAACGTTGTAACCACCTTACCAGATGAACCACAACCAAGTTGCATCGAAATGAGAGCAAAAAGTCTCAACAATTTATTATCAAATGGACCAATTGGCCTAGTGGTTATGGCGTCTGTCTTACATAAGCAAGTGTGAGCACAGAAGGTCGCAGGTTCGATCCCTGCATTGGTCA	TTTGTTTTGTTTTTATGT
