# Supplementary material for: Efficient genome editing using tRNA promoter-driven CRISPR/Cas9 gRNA in Aspergillus niger
Source: PLoS One. 2018 Aug 24;13(8):e0202868. doi: 10.1371/journal.pone.0202868 (PMC6108506; doi:10.1371/journal.pone.0202868)
Supplement: S4 Table — (XLSX) [file pone.0202868.s009.xlsx]

## Sheet: Supplement Table 4
Supplementary Table 4
Primer number	Primer name	Sequence (5' to 3' oriented)
Part 1 - Primers used to construct plasmid and TF cassette
001	Cas9-F (PacI)	GCAGAATTTAATTAAATGGACAAGAAGTACTCCATTGGG
002	Cas9-R (FseI)	GCAGAATGGCCGGCCTTACACCTTCCTCTTCTTCTTGGG
003	Fw-5‘GlaA-600	GAATGATGGACGTGTCTGGC
004	Rv-5’GlaA-600	TGCTGAGGTGTAATGATGCTG
005	Fw-3’GlaA-600	ACAATCAATCCATTTCGCTATAG
006	Rv-3’GlaA-600	CATCACAGGCGGCCAATG
007	Fw-adaR	CAGCATCATTACACCTCAGCAATGGAACAACGCAGTTCC
008	Rv-adaR	CTATAGCGAAATGGATTGATTGTTCAACTCCCCCAGTTCATATC
009	Fw_glaA_ext	CCACATCTGATGCCATTGG
010	Rv_glaA_ext	AGCAACGGCACGGGATAAC
011	P1	TCTCCGGGTTGATCTTGTCC
012	P2	TGTTGTGTCTGCCTGTTTGG
013	P3	CCAAACAGGCAGACACAACAAACCGAGCAGCCCCTC
014	P4	CACATCTGATGCCATTGGCGACGACCACGAGAGGACTACATC
015	P5	CGCCAATGGCATCAGATGTG
016	P5_int	AAGTCCCACCTCCCCTAC
017	P6	CGCGCAACTTCCTCGAGAAC
018	P6_int	CAGGTGTCTGATACTGCTG
019	P7	GTTCTCGAGGAAGTTGCGCGGTGACATGGCGGGATTGTTG
020	P8	AACGACCACGAGAGGACTAC
021	P1_ext	CATCACATGATGTTCGTGTC
022	P8_ext	CCTTACGATGCAAGATGAATAC
Part 2 - Primers used to construct gRNA cassette
023	Fw-Prom-tRNA-Ala1	CGCGTGCTGCTTTGTTTAGTATCGATATCATAGTGTGGTTCGCACC
024	Rv-Prom-tRNA-Ala1	TCACGGACTCATCAAGTGGGTGGAGTTGCGGGGAATCG
025	Fw-Prom-tRNA-Ala2	CGCGTGCTGCTTTGTTTACGACCGACCATCACCCATTC
026	Rv-Prom-tRNA-Ala2	TCACGGACTCATCAAGTGGGTGGAGCTGCGGGGAATC
027	Fw-Prom-tRNA-Arg1	CGCGTGCTGCTTTGTTTAAGTGCTCGGAGTTGCCCC
028	Rv-Prom-tRNA-Arg1	TCACGGACTCATCAAGTGGGTGACCTACGCAGGACTCGA
029	Fw-Prom-tRNA-Arg2	CGCGTGCTGCTTTGTTTATTCTCTGCGATCCTAAGATGTATTTCA
030	Fw-Prom-tRNA-Asp1	CGCGTGCTGCTTTGTTTATCCCGGGTTCGATTCCC
031	Rv-Prom-tRNA-Asp1	CGGACTCATCAGAGTGGGCTCCCCGACTGGGAGTCG
032	Fw-Prom-tRNA-Asp2	CGCGTGCTGCTTTGTTTATGACCGACCAATAATCAGCTAGCT
033	Rv-Prom-tRNA-Asp2	TCACGGACTCATCAAGTGGGCTCCCCGACTGGGAGTCG
034	Fw-Prom-tRNA-Cys1	CGCGTGCTGCTTTGTTTAATGTTCTCTTCTATGTTGCACAACCA
035	Rv-Prom-tRNA-Cys1	TCACGGACTCATCAAGTGGGAGGACCGAACGCGGTTCG
036	Fw-Prom-tRNA-Cys2	CGCGTGCTGCTTTGTTTATGGGAGAACTCCCAACGGA
037	Rv-Prom-tRNA-Cys2	TCACGGACTCATCAAGTGGGAGGGCCGAACGCGATTTG
038	Fw-Prom-tRNA-Gln1	CGCGTGCTGCTTTGTTTACCGAATAATCCCTCACTGCAGAG
039	Rv-Prom-tRNA-Gln1	TCACGGACTCATCAAGTGGGAGGTCGTGCCCGGGTTC
040	Fw-Prom-tRNA-Gln2	CGCGTGCTGCTTTGTTTACATTCTGCTGTTGGGTCATGTC
041	Rv-Prom-tRNA-Gln2	TCACGGACTCATCAAGTGGGAGGTCGTGCCCGGGATC
042	Fw-Prom-tRNA-Glu1	CGCGTGCTGCTTTGTTTAGTCCAAACAGTTTATGGTAGGTCAATTAACG
043	Rv-Prom-tRNA-Glu1	TCACGGACTCATCAAGTGGGTTCCATTGCGGGGAATCG
044	Fw-Prom-tRNA-Glu2	CGCGTGCTGCTTTGTTTAGGACCTGCATTGACAGACACAC
045	Rv-Prom-tRNA-Glu2	TCACGGACTCATCAAGTGGGCTCCGATACGGGGAATCGA
046	Fw-Prom-tRNA-Glu3	CGCGTGCTGCTTTGTTTACCAGCTGGCGGAAGGTACC
047	Rv-Prom-tRNA-Glu3	TCACGGACTCATCAAGTGGGCTCCGATGCGGGGAATCG
048	Fw-Prom-tRNA-Gly1	CGCGTGCTGCTTTGTTTAGGTGATCAGATGTGGCAGACA
049	Rv-Prom-tRNA-Gly1	TCACGGACTCATCAAGTGGGTGCATCATCCGTGAATCGA
050	Fw-Prom-tRNA-Gly2	CGCGTGCTGCTTTGTTTAGATGATGTGTGCAGTGGATGAC
051	Fw-Prom-tRNA-His1	CGCGTGCTGCTTTGTTTACTACTGATCTTCCAGATGTGTGCAG
052	Rv-Prom-tRNA-His1	TCACGGACTCATCAAGTGGGTGGCGCTGCTGGGAATC
053	Fw-Prom-tRNA-His2	CGCGTGCTGCTTTGTTTACCCCAAATATCATCTCAACCGC
054	Rv-Prom-tRNA-His2	TCACGGACTCATCAAGTGGGTGGCGCTGCCCGGAATC
055	Fw-Prom-tRNA-Ile1	CGCGTGCTGCTTTGTTTAGCCGTTGACACATGCAAGTG
056	Rv-Prom-tRNA-Ile1	TCACGGACTCATCAAGTGGGTGGTCCCAGAGGGGCTCG
057	Fw-Prom-tRNA-Ile2	CGCGTGCTGCTTTGTTTAGGCGGACAGGATTAGCTTTGTC
058	Fw-Prom-tRNA-Leu1	CGCGTGCTGCTTTGTTTAGGCGGGAACTTTGGTATCAG
059	Rv-Prom-tRNA-Leu1	TCACGGACTCATCAAGTGGGTGACAAGAGTGGGATTCGAAC
060	Fw-Prom-tRNA-Leu2	CGCGTGCTGCTTTGTTTATGCAACGGACACAACCGC
061	Rv-Prom-tRNA-Leu2	TCACGGACTCATCAAGTGGGTGACAAGGGTGGGATTCGAAC
062	Fw-Prom-tRNA-Lys1	CGCGTGCTGCTTTGTTTAGACGTACTTGAAAGAATGGGAAGGAG
063	Rv-Prom-tRNA-Lys1	TCACGGACTCATCAAGTGGGAGCCCAACGCGGGGCT
064	Fw-Prom-tRNA-Lys2	CGCGTGCTGCTTTGTTTACTCCAACGAAATATCTACTGTTCTACAACC
065	Fw-Prom-tRNA-Met1	CGCGTGCTGCTTTGTTTACCACCTGTCAATGTAGCTGTTG
066	Rv-Prom-tRNA-Met1	TCACGGACTCATCAAGTGGGTAGCATGTCCTGGTTTCGATC
067	Fw-Prom-tRNA-Met2	CGCGTGCTGCTTTGTTTAGACATTTTCCTCGAGTGCCTC
068	Fw-Prom-tRNA-Phe1	CGCGTGCTGCTTTGTTTAGTCAGATAACTGCACGTGATCTAGATGC
069	Rv-Prom-tRNA-Phe1	TCACGGACTCATCAAGTGGGTGGGACGAGCCGGGCTTG
070	Fw-Prom-tRNA-Phe2	CGCGTGCTGCTTTGTTTATAGAGGTACAAAGTCAATGGCAGACATG
071	Fw-Prom-tRNA-Pro1	CGCGTGCTGCTTTGTTTACTCCGCCGAACGTACTG
072	Rv-Prom-tRNA-Pro1	TCACGGACTCATCAAGTGGGGGCCCGAGCCGCGGATC
073	Fw-Prom-tRNA-Pro2	CGCGTGCTGCTTTGTTTATATGACAAACATCACGACAGCACAGG
074	Fw-Prom-tRNA-Ser1	CGCGTGCTGCTTTGTTTAGCTGTCAATTTATTGGATATCCGAGG
075	Rv-Prom-tRNA-Ser1	CACGGACTCATCAAGTGGGCGTCAGCGACAGGACTCG
076	Fw-Prom-tRNA-Ser2	CGCGTGCTGCTTTGTTTAGAGTGCAAAATCAGTCCCATTC
077	Rv-Prom-tRNA-Ser2	CACGGACTCATCAAGTGGGCGACACCTCTGGGACTCG
078	Fw-Prom-tRNA-Thr1	CGCGTGCTGCTTTGTTTAGATGATTGATGCCCGTCTTAATAC
079	Rv-Prom-tRNA-Thr1	CACGGACTCATCAAGTGGGTGCTTCCACGCGGATTC
080	Fw-Prom-tRNA-Thr2	CGCGTGCTGCTTTGTTTATAACCTCACTAACAGTACCGCACAG
081	Rv-Prom-tRNA-Thr2	CACGGACTCATCAAGTGGGTGCTCCCACGCGGATTC
082	Fw-Prom-tRNA-Tyr1	CGCGTGCTGCTTTGTTTACAGCCACGAAATGCAATTG
083	Rv-Prom-tRNA-Tyr1	CACGGACTCATCAAGTGGGTCCCCCGAACCAGAATC
084	Fw-Prom-tRNA-Tyr2	CGCGTGCTGCTTTGTTTATTTGTCGCTACAACCGGG
085	Rv-Prom-tRNA-Tyr2	CACGGACTCATCAAGTGGGTCCCCCGAACCAGAATCG
086	Fw-Prom-tRNA-Val1	CGCGTGCTGCTTTGTTTAATTTGCTGTCTATCCAACGTTG
087	Rv-Prom-tRNA-Val1	CACGGACTCATCAAGTGGGTGACCAATGCAGGGATCG
088	Fw-Prom-tRNA-Val2	CGCGTGCTGCTTTGTTTACTACTATCTAATCCAGTCCTGCTG
089	Rv-Prom-tRNA-Val2	CACGGACTCATCAAGTGGGTAGTCGCGCCCGGGATCGAAC
090	Fw-Prom-tRNA-Val3	CGCGTGCTGCTTTGTTTACACCATGGAGTATTTGGCGC
091	Rv-Prom-tRNA-Val3	CACGGACTCATCAAGTGGGTGACTAGACTGGGGCTCGATC
092	Fw-Ter-tRNA	CCCACTTGATGAGTCCGTG
093	Rv-Ter-tRNA-Ala1	AAAAAAAAAAAGCACCGACTCGGTG
094	Rv-Ter-tRNA-Ala2	AAAAAAAACTCAAAAAAAAAGCACCGACTCGGTG
095	Rv-Ter-tRNA-Arg1	AAAAAAGAAAAAAGCACCGACTCGGTG
096	Rv-Ter-tRNA-Arg2	AAAAAAGAAAAAAGCACCGACTCGGTG
097	Rv-Ter-tRNA-Asp1	CAGAATACGCGTAAACAAAAGGAAGGGAACGAAAAAATAGATAAAAGCACCGACTC
098	Rv-Ter-tRNA-Asp2	AAAAAAGCAAAAAGAAATAAAAGCACCGACTCGGTG
099	Rv-Ter-tRNA-Cys1	AGAGCAAAAAAAAAAGCACCGACTCGGTG
100	Rv-Ter-tRNA-Cys2	AAAAAAGAAAAAGAAAAAAGCACCGACTCGGTG
101	Rv-Ter-tRNA-Gln1	AAAAAAGCAATAAATAAATCAAAAGCACCGACTCGGTG
102	Rv-Ter-tRNA-Gln2	AAAAAAGAAAAAGAAAAAAAGCACCGACTCGGTG
103	Rv-Ter-tRNA-Glu1	AAAAATCAAAAAGAGAAAAAGCACCGACTCGGTG
104	Rv-Ter-tRNA-Glu2	AAAAAAGAAATGAACATAAAAGCACCGACTCGGTG
105	Rv-Ter-tRNA-Glu3	AAAAATCAAAAAGAGAAAAAAGCACCGACTCGGTG
106	Rv-Ter-tRNA-Gly1	AAAAAAGAAATCGAATAAAAGCACCGACTCGGTG
107	Rv-Ter-tRNA-Gly2	AAACAAAACAAAAAGATAAATCACATAAAAGCACCGACTCGGTG
108	Rv-Ter-tRNA-His1	AAAAAAAGACAAATCAAGCACACACGCCAATTGTAAAAGCACCGACTCGGTG
109	Rv-Ter-tRNA-His2	AAAAAAATTACCAAAAAGTTATTTGCTCGTATAAAAGCACCGACTCGGTG
110	Rv-Ter-tRNA-Ile1	AAAAAAAAGCAAAAAGAAAAAGCACCGACTCGGTG
111	Rv-Ter-tRNA-Ile2	AAAAGCAAAAAAGAGAAAAAGCACCGACTCGGTG
112	Rv-Ter-tRNA-Leu1	AGGAAAAAATGTAAAAAGCACCGACTCGGTG
113	Rv-Ter-tRNA-Leu2	AAAAAGACAAAAAGAAGAAAAGCACCGACTCGGTG
114	Rv-Ter-tRNA-Lys1	AAAAAAAGCAAAAAAGAAAAAAGCACCGACTCGGTG
115	Rv-Ter-tRNA-Lys2	AAAAAACAAAAAAGAAAAAAGCACCGACTCGGTG
116	Rv-Ter-tRNA-Met1	AAAAAAGAAAAAGAAATCAGAAAAAGCACCGACTCGGTG
117	Rv-Ter-tRNA-Met2	AAAAAAGAAATTGGAAAAAGCACCGACTCGGTG
118	Rv-Ter-tRNA-Phe1	AAAAAAAAGAAAAAAGCACCGACTCGGTG
119	Rv-Ter-tRNA-Phe2	AAAAAACCAAAAAAGAAAAAAGCACCGACTCGGTG
120	Rv-Ter-tRNA-Pro1	GCAGAATACGCGTAAAAGCAAAAAAGGAAGGTACAAAAAAGCACCGACTCGGTGCCA
121	Rv-Ter-tRNA-Pro2	AAAAAAGAAAAAGAAACAAAAGCACCGACTCGGTG
122	Rv-Ter-tRNA-Ser1	AAAAGAAAAAAGAAAAAAAGCACCGACTCGGTG
123	Rv-Ter-tRNA-Ser2	AAAAAGGAATATGAAAAGCACCGACTCGGTG
124	Rv-Ter-tRNA-Thr1	AAAAAGTGAAAGGGCAAAAAAAAAAGCACCGACTCGGTG
125	Rv-Ter-tRNA-Thr2	AAAAAGAAAAAGAAAAAAAGCACCGACTCGGTG
126	Rv-Ter-tRNA-Tyr1	AAAAAATTAGACAGAATTGAAAAAAGCACCGACTCGGTG
127	Rv-Ter-tRNA-Tyr2	AAAAAAGAAAAAAGATCTCATGAAAAGCACCGACTCGGTG
128	Rv-Ter-tRNA-Val1	ACATAAAAACAAAACAAAAAAAGCACCGACTCGGTG
129	Rv-Ter-tRNA-Val2	AAAAAAACAAAAACAAAGACAAAAAAAAAGCACCGACTCGGTG
130	Rv-Ter-tRNA-Val3	AAAAAGTGCAAAAAGAAGAAAAGCACCGACTCGGTG
131	Fw-olvA-G1	GTACGGCTACTCCAACCCGGGTTTTAGAGCTAGAAATAGCAAG
132	Rv-olvA-G1	CCGGGTTGGAGTAGCCGTACGACGAGCTTACTCGTTTCG
133	Fw-LIC-Ala2-gRNA	CAACCTCCAATCCAATTTGCGACCGACCATCACCCA
134	Rv-LIC-Ala2-gRNA	ACTACTCTACCACTATTTGAAAAAAAACTCAAAAAAAAAGCACC
135	Fw-LIC-Arg1-gRNA	CAACCTCCAATCCAATTTGAAGTGCTCGGAGTTGCC
136	Rv-LIC-Arg1-gRNA	ACTACTCTACCACTATTTGAAAAAGAAAAAAGCACCGACTCG
137	Fw-LIC-Asp1-gRNA	CAACCTCCAATCCAATTTGTCCCGGGTTCGATTCC
138	Rv-LIC-Asp1-gRNA	ACTACTCTACCACTATTTGAAAAAATAGATAAAAGCACCGACTCG
139	Fw-LIC-Cys1-gRNA	CAACCTCCAATCCAATTTGAATGTTCTCTTCTATGTTGCAC
140	Rv-LIC-Cys1-gRNA	ACTACTCTACCACTATTTGGAGCAAAAAAAAAAGCACCGAC
141	Fw-LIC-Gln1-gRNA	CAACCTCCAATCCAATTTGCCGAATAATCCCTCACTGC
142	Rv-LIC-Gln1-gRNA	ACTACTCTACCACTATTTGAAAAAAGCAATAAATAAATCAAAAGCAC
143	Fw-LIC-Leu2-gRNA	CAACCTCCAATCCAATTTGATGCAACGGACACAACCGC
144	Rv-LIC-Leu2-gRNA	ACTACTCTACCACTATTTGAAAAGACAAAAAGAAGAAAAGCACC
145	Fw-LIC-Pro1-gRNA	CAACCTCCAATCCAATTTGACTCCGCCGAACGTACTG
146	Rv-LIC-Pro1-gRNA	ACTACTCTACCACTATTTGAAAAGCAAAAAAGGAAGGTACAAAAAAGC
147	Fw-LIC-Tyr2-gRNA	CAACCTCCAATCCAATTTGTTTGTCGCTACAACCGGG
148	Rv-LIC-Tyr2-gRNA	ACTACTCTACCACTATTTGAAAAAGAAAAAAGATCTCATGAAAAGCAC
149	Fw-LIC-Val1-gRNA	CAACCTCCAATCCAATTTGATTTGCTGTCTATCCAACGTTG
150	Rv-LIC-Val1-gRNA	ACTACTCTACCACTATTTGACATAAAAACAAAACAAAAAAAGCAC
151	Fw-LIC-Val2-gRNA	CAACCTCCAATCCAATTTGACTACTATCTAATCCAGTCCTGCTGC
152	Rv-LIC-Val2-gRNA	ACTACTCTACCACTATTTGAAAAAAACAAAAACAAAGACAAAAAAAAAGC
153	Fw-LIC-Val3-gRNA	CAACCTCCAATCCAATTTGCACCATGGAGTATTTGGCGC
154	Rv-LIC-Val3-gRNA	ACTACTCTACCACTATTTGAAAAAGTGCAAAAAGAAGAAAAGCAC
155	Fw_LIC1_2	TTTTCTCTTCCATTTACGC
156	Anep8-seq-Rev2-10452	GGGGATCATAATAGTACTAGCCA
Part 4 - Primers used to sequencing albA and olvA disruptants
157	Fw-albA-scr1	CGACAACACCTTTCGTCTCAGC
158	Fw-albA-scr2	CTGCTGCTGGTGGTAACACTGCTC
159	Fw-albA-scr3	CCACCACTGGCAACTGTAACACCT
160	Rv-albA-scr4	CCTTATGGCCTTGAATGACGCG
161	Rv-albA-scr5	CAGTGGTCGTGGCACTGTGAC
162	Fw-olvA-scr1	GGACTACCGTTCTCGACTACA
163	Fw-olvA-scr2	CACAATGGCTCCTTGGATC
164	Fw-olvA-scr3	GGTGGCTACCACGATGTTC
165	Rv-olvA-scr4	GACTGTGAGGGTATCCCATG
166	Rv-olvA-scr5	GACCTTGGGTGACAGTTGC
